# Supplementary material for: JAZF1, A Novel p400/TIP60/NuA4 Complex Member, Regulates H2A.Z Acetylation at Regulatory Regions
Source: Int J Mol Sci. 2021 Jan 12;22(2):678. doi: 10.3390/ijms22020678 (PMC7826843; doi:10.3390/ijms22020678)
Supplement: Supplementary file 1 [file ijms-22-00678-s001.zip]

Archive with 19 entries (16 files):
- Figure 1 Supplement.pdf
- Figure 2 Supplement.pdf
- ijms-1062149 SI/
- ijms-1062149 SI/Figure 1 Supplement.pdf
- ijms-1062149 SI/Figure 2 Supplement.pdf
- ijms-1062149 SI/Supplementary Figures.docx
- ijms-1062149 SI/Supplementary Table S1.xlsx
- ijms-1062149 SI/__MACOSX/
- ijms-1062149 SI/__MACOSX/._Figure 1 Supplement.pdf
- ijms-1062149 SI/__MACOSX/._Figure 2 Supplement.pdf
- ijms-1062149 SI/__MACOSX/._Supplementary Figures.docx
- ijms-1062149 SI/__MACOSX/._Supplementary Table S1.xlsx
- Supplementary Figures.docx
- Supplementary Table S1.xlsx
- __MACOSX/
- __MACOSX/._Figure 1 Supplement.pdf
- __MACOSX/._Figure 2 Supplement.pdf
- __MACOSX/._Supplementary Figures.docx
- __MACOSX/._Supplementary Table S1.xlsx
