# Supplementary material for: JAZF1, A Novel p400/TIP60/NuA4 Complex Member, Regulates H2A.Z Acetylation at Regulatory Regions
Source: Int J Mol Sci. 2021 Jan 12;22(2):678. doi: 10.3390/ijms22020678 (PMC7826843; doi:10.3390/ijms22020678)
Supplement: Supplementary file 1 [file ijms-22-00678-s001.zip › ijms-1062149 SI/Supplementary Table S1.xlsx]

## Sheet: column description
column name	description
Protein IDs	Identifier(s) of protein(s) contained in the protein group. They are sorted by number of identified peptides in descending order. IPI human v3.68 is used.
Majority Protein IDs	These are the IDs of those proteins that have at least half of the peptides that the leading protein has.
Protein Names	Name(s) of protein(s) contained within the group.
Gene Names	Name(s) of the gene(s) associated to the protein(s) contained within the group.
Protein Descriptions	Description(s) of protein(s) contained within the group.
Uniprot	UniProt (http://www.uniprot.org) ID(s) of the protein(s) contained within the group. As multiple proteins can meet the quality criteria, this can contain multiple entries.
Proteins	Number of proteins contained within the group. This corresponds to the number of entries in the colum 'Protein IDs'.
Peptides	The total number of peptide sequences associated with the protein group (i.e. for all the proteins in the group).
Razor + unique Peptides	The total number of razor + unique peptides associated with the protein group (i.e. these peptides are shared with another protein group).
Unique Peptides	The total number of unique peptides associated with the protein group (i.e. these peptides are not shared with another protein group).
Sequence Coverage [%]	Percentage of the sequence that is covered by the identified peptides of the best protein sequence contained within the group.
PEP	Posterior Error Probability of the identification. This value essentially operates as a p-value, where smaller is more significant.
Peptides forward	The total number of peptide sequences associated with the protein group (i.e. for all the proteins in the group) - forward experiment only.
Peptides reverse	The total number of peptide sequences associated with the protein group (i.e. for all the proteins in the group) - reverse experiment only.
Razor + unique Peptides forward	The total number of razor + unique peptides associated with the protein group (i.e. these peptides are shared with another protein group) - forward experiment only.
Unique peptides forward	The total number of unique peptides associated with the protein group (i.e. these peptides are not shared with another protein group) - forward experiment only.
Razor + unique Peptides reverse	The total number of razor + unique peptides associated with the protein group (i.e. these peptides are shared with another protein group) - reverse experiment only.
Unique peptides reverse	The total number of unique peptides associated with the protein group (i.e. these peptides are not shared with another protein group) - reverse experiment only.
Ratio H/L Normalized	Normalized ratio between two heavy and light label partners. The median of the total ratio population was shifted to 1.
Ratio H/L Count	Number of redundant peptides used for quantitation for the pull-down.
Ratio H/L Normalized forward	Normalized ratio between two heavy and light label partners - forward experiment only.
Ratio H/L Count forward	Number of redundant peptides used for quantitation for the pull-down - forward experiment only.
Ratio H/L Normalized reverse	Normalized ratio between two heavy and light label partners - reverse experiment only.
Ratio H/L Count reverse	Number of redundant peptides used for quantitation for the pull-down - reverse experiment only.
Sequence Coverage forward [%]	Percentage of the sequence that is covered by the identified peptides in this sample of the longest protein sequence contained within the group for the forward pull-down - forward experiment only.
Sequence Coverage reverse [%]	Percentage of the sequence that is covered by the identified peptides in this sample of the longest protein sequence contained within the group for the reverse pull-down - reverse experiment only.
Intensity	Signal intensity.
Intensity forward	Signal intensity - forward experiment only.
Intensity reverse	Signal intensity - reverse experiment only.
Contaminant	Recognized contaminant.

## Sheet: GFP-H2A
Protein IDs	Majority Protein IDs	Protein Names	Gene Names	Protein Descriptions	Uniprot	Proteins	Peptides	Razor + unique Peptides	Unique peptides	Sequence Coverage [%]	PEP	Peptides forward	Peptides reverse	Razor + unique Peptides forward	Unique peptides forward	Razor + unique Peptides reverse	Unique peptides reverse	Ratio H/L Normalized	Ratio H/L Count	Ratio H/L Normalized forward	Ratio H/L Count forward	Ratio H/L Normalized reverse	Ratio H/L Count reverse	Sequence Coverage forward [%]	Sequence Coverage reverse [%]	Intensity	Intensity forward	Intensity reverse	Contaminant
IPI00930688;CON__ENSEMBL:ENSBTAP00000016242;IPI00792677;IPI00218343;IPI00387144;IPI00180675;IPI00793930;IPI00478908;IPI00179709;IPI00410402;IPI00007750;IPI00794663;IPI00218345;IPI00915791;IPI00166768;IPI00936821;IPI00952875;IPI00791613;IPI00646909;IPI00873427;IPI00792478;IPI00784332;IPI00795002;IPI00916391;IPI00335314;IPI00942772;IPI00017454;IPI00909762;IPI00794009;IPI00916823;IPI00797717;IPI0091…	IPI00930688;CON__ENSEMBL:ENSBTAP00000016242;IPI00792677;IPI00218343;IPI00387144;IPI00180675;IPI00793930;IPI00478908;IPI00179709;IPI00410402;IPI00007750;IPI00794663;IPI00218345;IPI00915791;IPI00166768;IPI00936821	Alpha-tubulin ubiquitous;Tubulin alpha-1B chain;Tubulin alpha-ubiquitous chain;Tubulin K-alpha-1;cDNA FLJ78587;cDNA FLJ32131 fis, clone PEBLM2000267, highly similar to Tubulin alpha-ubiquitous chain;cDNA FLJ37398 fis, clone BRAMY2027467, highly similar to Tubulin alpha-ubiquitous chain;cDNA FLJ60097, highly similar to Tubulin alpha-ubiquitous chain;Alpha-tubulin 6;Tubulin alpha-1C chain;Tubulin a…	TUBA1B;TUBA1C;TUBA6;TUBA1A;TUBA3;TUBA2;TUBA3C;TUBA3D;hCG_19100;TUBA3E;TUBA1;TUBA4A;hCG_2013418	Tubulin alpha-1B chain;>ENSEMBL:ENSBTAP00000016242 (Bos taurus) similar to alpha-tubulin I isoform 1;cDNA FLJ60097, highly similar to Tubulin alpha-ubiquitous chain;Tubulin alpha-1C chain;cDNA FLJ55956, highly similar to Tubulin alpha-6 chain;Tubulin alpha	P68363;A8JZY9;B3KPS3;B3KT06;B4DDU2;Q9BQE3;Q53GA7;B7Z1K5;Q71U36;A8K0B8;Q9UQM3;Q8WU19;Q13748-1;Q13748;Q1ZYQ1;Q6PEY2;P68366;A8MUB1;Q13748-2;Q8N532;B4DQK4	33	11	11	11	35.9	2.0939e-81	10	11	10	10	11	11	0.63507	27	1.1458	12	0.48791	15	33	35.9	82524000	49497000	33027000	+
IPI00009866;IPI00171196;CON__ENSEMBL:ENSP00000377550;IPI00952922;IPI00550661	IPI00009866;IPI00171196;CON__ENSEMBL:ENSP00000377550;IPI00952922;IPI00550661	Cytokeratin-13;Keratin, type I cytoskeletal 13;Keratin-13;Keratin 13;Keratin 13, isoform CRA_a;cDNA FLJ78503, highly similar to Homo sapiens keratin 13 (KRT13), transcript variant 1, mRNA;cDNA FLJ52558, highly similar to Keratin, type I cytoskeletal 13;Putative uncharacterized protein KRT13	KRT13;hCG_1730613	Isoform 1 of Keratin, type I cytoskeletal 13;Isoform 3 of Keratin, type I cytoskeletal 13;>ENSEMBL:ENSP00000377550 Tax_Id=9606 Gene_Symbol=KRT13 46 kDa protein;Putative uncharacterized protein KRT13;Isoform 2 of Keratin, type I cytoskeletal 13	P13646-1;P13646;A1A4E9;A8K2H9;B4DL17;P13646-3;C9JA77;P13646-2	5	13	6	0	27.1	4.142e-67	12	6	6	0	0	0	0.19523	4	0.19523	4	NaN	0	26.9	9.2	4738200	4738200	0	+
CON__Q14533;IPI00760863;IPI00297795;CON__P78385;CON__Q6NT21;IPI00182655;CON__O43790;IPI00871418;IPI00008669;CON__Q61726;IPI00937975;IPI00182654	CON__Q14533;IPI00760863;IPI00297795;CON__P78385;CON__Q6NT21;IPI00182655;CON__O43790;IPI00871418;IPI00008669;CON__Q61726	ghHKb1;Hair keratin K2.9;Keratin, hair, basic, 1;Keratin, type II cuticular Hb1;Keratin-81;Metastatic lymph node 137 gene protein;Type II hair keratin Hb1;Type-II keratin Kb21;Hair keratin K2.10;Keratin, type II cuticular Hb3;Keratin-83;Type II hair keratin Hb3;Type-II keratin Kb23;KRT83 protein;Hair keratin K2.11;Keratin, type II cuticular Hb6;Keratin-86;Type II hair keratin Hb6;Type-II keratin …	KRT81;KRTHB1;MLN137;KRT83;KRTHB3;KRT86;KRTHB6;5430421N21Rik;Krt2-10;Krt86	>Q14533 SWISS-PROT:Q14533 Keratin, type II cuticular Hb1 (Hair keratin, type II Hb1) (ghHKb1) (ghHb1) (MLN 137) - Homo sapiens (Human).;Keratin, type II cuticular Hb1;Keratin, type II cuticular Hb3;>P78385 SWISS-PROT:P78385 Keratin, type II cuticular Hb3 (	Q14533;P78385;A0JNT2;Q6NT21;O43790;A8K872;B4DN72;Q6YFL2;Q6YFL4;Q8N120;Q8NFV0;Q8NFV1;Q9NSB0;Q9NSB5;A6NCN2;Q61726	12	5	4	1	8.5	8.5172e-13	1	5	0	0	4	1	0.075743	3	NaN	0	0.075743	3	1.4	8.5	3709200	0	3709200	+
CON__P00761	CON__P00761			>P00761 SWISS-PROT:P00761|TRYP_PIG Trypsin - Sus scrofa (Pig).	P00761	1	9	9	9	51.1	2.4094e-177	9	9	9	9	9	9	0.012085	106	0.027796	50	0.0092704	56	51.1	51.1	21669000000	10966000000	10703000000	+
CON__P02533;IPI00384444;IPI00792454;IPI00789750;CON__A2A4G1;IPI00654614;IPI00879658;IPI00791342;IPI00789893;IPI00791348;IPI00880009;IPI00793191;CON__Q61782;IPI00793186;IPI00797326;IPI00793909;CON__Q99456;IPI00015309;CON__Q9D312;CON__P35900;IPI00021298;IPI00873994;CON__O76014;IPI00796992;CON__Q7Z3Y9;IPI00375910;CON__O76015;IPI00297641;IPI00790172;CON__Q497I4;CON__A2AB72;IPI00329240;CON__Q14532;IPI…	CON__P02533;IPI00384444;IPI00792454;IPI00789750	Cytokeratin-14;Keratin, type I cytoskeletal 14;Keratin-14	KRT14	>P02533 SWISS-PROT:P02533 Tax_Id=9606 Gene_Symbol=KRT14 Keratin, type I cytoskeletal 14;Keratin, type I cytoskeletal 14;30 kDa protein;27 kDa protein	P02533	43	28	16	7	67.4	0	27	27	15	7	15	6	0.033037	106	0.048679	61	0.020799	45	67.2	65.3	635890000	336530000	299370000	+
CON__P02535-1;CON__Q2M2I5;IPI00004550	CON__P02535-1	56 kDa cytokeratin;Cytokeratin-10;Keratin, type I cytoskeletal 10;Keratin, type I cytoskeletal 59 kDa;Keratin-10	Krt10;Krt1-10	>P02535-1 SWISS-PROT:P02535-1 Tax_Id=10090 Gene_Symbol=Krt10 Isoform 1 of Keratin, type I cytoskeletal 10	P02535-1;P02535	3	12	1	1	19.1	1.5837e-83	10	8	1	1	0	0	NaN	1	NaN	1	NaN	0	18.9	12.1	4870000	4870000	0	+
IPI00300725;CON__P02538;IPI00942257;IPI00909059;IPI00217437	IPI00300725;CON__P02538;IPI00942257;IPI00909059	Cytokeratin-6A;Cytokeratin-6D;Keratin, type II cytoskeletal 6A;Keratin-6A;Type-II keratin Kb6;cDNA FLJ78504, highly similar to Homo sapiens keratin 6A (KRT6A), mRNA;cDNA FLJ54657, highly similar to Keratin, type II cytoskeletal 6A;cDNA FLJ51361, highly similar to Keratin, type II cytoskeletal 6A;cDNA FLJ53910, highly similar to Keratin, type II cytoskeletal 6A	K6A;KRT6A;KRT6D	Keratin, type II cytoskeletal 6A;>P02538 SWISS-PROT:P02538 Tax_Id=9606 Gene_Symbol=KRT6A Keratin, type II cytoskeletal 6A;58 kDa protein;cDNA FLJ53910, highly similar to Keratin, type II cytoskeletal 6A	P02538;A8K2I0;B4DRU6;B4DWU6;B4DRR0	5	35	3	2	58	0	33	31	3	2	3	2	0.063195	22	0.10554	11	0.018429	11	56.9	54.4	106730000	65635000	41094000	+
CON__P02662	CON__P02662			>P02662 SWISS-PROT:P02662 Alpha-S1-casein - Bos taurus (Bovine).	P02662	1	4	4	4	28.1	8.4075e-31	4	4	4	4	4	4	0.056628	26	0.059502	16	0.031206	10	28.1	28.1	129380000	95673000	33710000	+
CON__P02663	CON__P02663			>P02663 SWISS-PROT:P02663 Alpha-S2-casein [Contains: Casocidin-1 - Bos taurus (Bovine).	P02663	1	3	3	3	19.8	8.4779e-22	3	2	3	3	2	2	0.33217	5	0.51603	3	0.13011	2	19.8	9.2	12881000	10102000	2778500	+
CON__P02666	CON__P02666			>P02666 SWISS-PROT:P02666 Beta-casein - Bos taurus (Bovine).	P02666	1	2	2	2	12.4	7.8141e-07	2	1	2	2	1	1	0.085156	9	0.12134	7	0.018236	2	12.4	9.1	47443000	38088000	9355200	+
CON__P02668	CON__P02668			>P02668 SWISS-PROT:P02668 Kappa-casein [Contains: Casoxin C; Casoxin 6; Casoxin A; Casoxin B; Casoplatelin] - Bos taurus (Bovine).	P02668	1	3	3	3	29.6	1.4457e-07	3	1	3	3	1	1	0.21675	6	0.25877	5	NaN	1	29.6	5.9	16322000	15146000	1176200	+
CON__P02754	CON__P02754			>P02754 SWISS-PROT:P02754 Beta-lactoglobulin - Bos taurus (Bovine).	P02754	1	7	7	7	56.8	6.3314e-54	6	3	6	6	3	3	0.045465	13	0.06062	11	0.013069	2	48.1	27.8	74168000	69787000	4380700	+
IPI00745872;CON__P02768-1;IPI00022434;IPI00908876;IPI00878517;IPI00216773;IPI00953582;IPI00384697;IPI00878282	IPI00745872;CON__P02768-1;IPI00022434;IPI00908876;IPI00878517;IPI00216773;IPI00953582;IPI00384697	Serum albumin;cDNA FLJ78413, highly similar to Homo sapiens albumin, mRNA;Putative uncharacterized protein ALB;cDNA, FLJ95666, highly similar to Homo sapiens albumin (ALB), mRNA;cDNA FLJ54371, highly similar to Serum albumin;cDNA FLJ50830, highly similar to Serum albumin;ALB protein;Albumin, isoform CRA_k	ALB;GIG20;GIG42;PRO0903;PRO1708;PRO2044;PRO2619;PRO2675;UNQ696/PRO1341;hCG_14967	Isoform 1 of Serum albumin;>P02768-1 SWISS-PROT:P02768-1 Tax_Id=9606 Gene_Symbol=ALB Isoform 1 of Serum albumin precursor;Putative uncharacterized protein ALB;cDNA FLJ50830, highly similar to Serum albumin;Putative uncharacterized protein ALB;ALB protein;P	P02768-1;P02768;A8K9P0;A6NBZ8;B2RBS8;B4DPP6;Q56G89;B4DPR2;B7WNR0;Q8IUK7;C9JKR2;P02768-2	9	12	11	11	25.8	1.61e-54	12	1	11	11	1	1	0.13638	13	0.13501	10	0.15692	3	25.8	2.8	24914000	17568000	7346600	+
CON__P02769	CON__P02769			>P02769 SWISS-PROT:P02769 (Bos taurus) Bovine serum albumin precursor	P02769	1	17	17	16	32.8	1.2241e-112	17	0	17	16	0	0	0.058635	15	0.058635	15	NaN	0	32.8	0	35009000	35009000	0	+
CON__P04259;IPI00910738	CON__P04259;IPI00910738	Cytokeratin-6B;Keratin, type II cytoskeletal 6B;Keratin-6B;Type-II keratin Kb10;cDNA FLJ60647, highly similar to Keratin, type II cytoskeletal 6B	K6B;KRT6B;KRTL1	>P04259 SWISS-PROT:P04259 Tax_Id=9606 Gene_Symbol=KRT6B Keratin, type II cytoskeletal 6B;cDNA FLJ60647, highly similar to Keratin, type II cytoskeletal 6B	P04259;B4DKV4	2	35	26	0	58	0	33	31	25	0	22	0	0.056348	131	0.11037	72	0.018191	59	56.9	54.4	1031000000	558380000	472590000	+
IPI00554648;CON__P05787;IPI00792642;CON__H-INV:HIT000292931;IPI00787323;IPI00793917;IPI00793202;CON__P08729;IPI00306959;CON__Q3KNV1;CON__Q9DCV7;IPI00792841;IPI00795725;IPI00383815;IPI00025363;IPI00443478;IPI00886833;IPI00888053	IPI00554648;CON__P05787;IPI00792642;CON__H-INV:HIT000292931;IPI00787323	Cytokeratin-8;Keratin, type II cytoskeletal 8;Keratin-8;Type-II keratin Kb8;cDNA FLJ77754, highly similar to Homo sapiens keratin 8 (KRT8), mRNA;KRT8 protein	CYK8;KRT8	Keratin, type II cytoskeletal 8;>P05787 SWISS-PROT:P05787 Tax_Id=9606 Gene_Symbol=KRT8 Keratin, type II cytoskeletal 8;25 kDa protein;>H-INV:HIT000292931 Tax_Id=9606 Gene_Symbol=- Similar to Keratin, type II cytoskeletal 8;Similar to Keratin, type II cytos	P05787;A8K4H3;Q7L4M3;Q969I0	18	11	3	3	17.8	3.7303e-85	10	8	3	3	1	1	1.0579	4	1.2007	3	NaN	1	17.8	11.2	5712000	5086800	625230	+
CON__P06868	CON__P06868			>P06868 SWISS-PROT:P06868 (Bos taurus) Plasminogen precursor	P06868	1	8	8	8	10.8	2.6538e-25	4	8	4	4	8	8	0.052182	12	0.29465	3	0.044944	9	5.8	10.8	43906000	16880000	27026000	+
IPI00954434;IPI00935215;IPI00011695;IPI00945846;IPI00169276;IPI00011694;CON__P07477;IPI00815665;IPI00941783;IPI00946754	IPI00954434;IPI00935215;IPI00011695;IPI00945846;IPI00169276;IPI00011694;CON__P07477;IPI00815665;IPI00941783;IPI00946754	Anionic trypsinogen;Serine protease 2;Trypsin II;Trypsin-2;Protease serine 2 preproprotein;Protease, serine, 2 (Trypsin 2);Protease, serine, 2 (Trypsin 2), isoform CRA_a;Trypsinogen E;PRSS2 protein;Protease serine 2 isoform B;Putative trypsin-6;Trypsinogen C;Alpha-trypsin chain 1;Alpha-trypsin chain 2;Beta-trypsin;Cationic trypsinogen;Serine protease 1;Trypsin I;Trypsin-1;PRSS3 protein;Protease s…	PRSS2;TRY2;TRYP2;hCG_1770551;tcag7.1285;TRY8;trypsinogen 8;T6;TRY6;PRSS1;TRP1;TRY1;TRYP1;PRSS3	Protease serine 2 preproprotein;Putative uncharacterized protein PRSS1 (Fragment);Protease serine 2 isoform B;28 kDa protein;Putative trypsin-6;Trypsin-1;>P07477 SWISS-PROT:P07477 Tax_Id=9606 Gene_Symbol=PRSS1 Trypsin-1 precursor;PRSS1 protein;27 kDa prote	P07478;A6XMV8;A6XMV9;Q3SY20;Q5NV56;Q6PK75;C9JNZ2;Q7Z5F3;Q8NHM4;P07477;A1A508;A6XGL3;Q53ZF3;Q53ZV8;Q7Z445;Q7Z5P3;Q7Z5Y9;Q3SY19;Q45KI0;Q53ZX7;Q53ZX8;Q53ZX9;Q86W17;Q86W18;Q86W19;Q86W20	10	1	1	1	7.7	1.5594e-69	1	1	1	1	1	1	0.019538	7	0.079906	3	0.0058888	4	7.7	7.7	819840000	172360000	647490000	+
CON__P08779;IPI00217963;CON__Q3ZAW8;CON__Q9Z2K1;IPI00789536;IPI00929669;IPI00794731;IPI00795719	CON__P08779;IPI00217963	Cytokeratin-16;Keratin, type I cytoskeletal 16;Keratin-16;Keratin	KRT16;KRT16A;keratin	>P08779 SWISS-PROT:P08779 Tax_Id=9606 Gene_Symbol=KRT16 Keratin, type I cytoskeletal 16;Keratin, type I cytoskeletal 16	P08779;Q16195	8	30	26	17	66.6	0	29	28	25	16	24	16	0.030625	137	0.048804	73	0.013477	64	66.6	64.3	3755000000	3052500000	702540000	+
CON__P13645;IPI00009865;CON__Q7Z3Y7;IPI00418663;CON__Q7Z3Y8;IPI00328103;CON__Q148H6;CON__Q7Z3Z0;IPI00375911	CON__P13645;IPI00009865	Cytokeratin-10;Keratin, type I cytoskeletal 10;Keratin-10	KPP;KRT10	>P13645 SWISS-PROT:P13645 Tax_Id=9606 Gene_Symbol=KRT10 Keratin, type I cytoskeletal 10;Keratin, type I cytoskeletal 10	P13645	9	39	39	27	61.7	0	37	35	37	27	35	25	0.0083276	351	0.013716	178	0.0050389	173	61.7	60.5	15920000000	9218000000	6701600000	+
CON__P13646-1;IPI00930614	CON__P13646-1	Cytokeratin-13;Keratin, type I cytoskeletal 13;Keratin-13	KRT13	>P13646-1 SWISS-PROT:P13646-1 Tax_Id=9606 Gene_Symbol=KRT13 Isoform 1 of Keratin, type I cytoskeletal 13	P13646-1;P13646	2	13	1	1	27.5	8.5466e-67	12	5	1	1	0	0	NaN	1	NaN	1	NaN	0	27.3	7.6	932980	932980	0	+
CON__P13647;IPI00009867;IPI00796776;CON__P07744;IPI00791912;CON__Q9H552;IPI00017870;CON__H-INV:HIT000016045;IPI00748057;IPI00910602;IPI00923396;CON__REFSEQ:XP_932229;IPI00879936;IPI00791341	CON__P13647;IPI00009867;IPI00796776	58 kDa cytokeratin;Cytokeratin-5;Keratin, type II cytoskeletal 5;Keratin-5;Type-II keratin Kb5;cDNA FLJ59922, highly similar to Keratin, type II cytoskeletal 5;cDNA FLJ54081, highly similar to Keratin, type II cytoskeletal 5	KRT5	>P13647 SWISS-PROT:P13647 Tax_Id=9606 Gene_Symbol=KRT5 Keratin, type II cytoskeletal 5;Keratin, type II cytoskeletal 5;cDNA FLJ54081, highly similar to Keratin, type II cytoskeletal 5	P13647;B4DL32;B4E1T1	14	33	18	6	54.9	0	30	29	16	5	16	5	0.047292	123	0.077273	69	0.026009	54	51.7	46.3	1167200000	613970000	553220000	+
IPI00290078;CON__P19013;IPI00797452	IPI00290078;CON__P19013;IPI00797452	Cytokeratin-4;Keratin, type II cytoskeletal 4;Keratin-4;Type-II keratin Kb4;cDNA FLJ58539, highly similar to Keratin, type II cytoskeletal 4;cDNA FLJ59399, highly similar to Keratin, type II cytoskeletal 4;cDNA FLJ58275, highly similar to Keratin, type II cytoskeletal 4;cDNA FLJ55805, highly similar to Keratin, type II cytoskeletal 4;KRT4 protein;Keratin	CYK4;KRT4;KRT5	keratin 4;>P19013 SWISS-PROT:P19013 Tax_Id=9606 Gene_Symbol=KRT4 keratin 4;cDNA FLJ55805, highly similar to Keratin, type II cytoskeletal 4	P19013;B4DKJ0;B4DRR7;B4DRS2;B4DRW1;Q6PIN2;Q9UEK9	3	7	3	2	12.5	2.7079e-82	7	3	3	2	0	0	0.066858	2	0.066858	2	NaN	0	12.5	4.5	4305200	4305200	0	+
CON__P20930;IPI00026256;IPI00654788;IPI00746718	CON__P20930;IPI00026256;IPI00654788;IPI00746718	Filaggrin;Epidermal filaggrin;Profilaggrin	FLG	>P20930 SWISS-PROT:P20930 Tax_Id=9606 Gene_Symbol=FLG Filaggrin;Filaggrin;Profilaggrin (Fragment);Profilaggrin	P20930;O75370;Q03838;Q05331;Q15206;Q03837;Q03839;Q4JFL9	4	2	2	2	0.5	5.3849e-08	2	2	2	2	2	2	0.13606	6	0.15199	4	0.089627	2	0.5	0.5	7583500	6343500	1240100	+
CON__P35908;IPI00021304;IPI00791653;IPI00792970	CON__P35908;IPI00021304	Cytokeratin-2e;Epithelial keratin-2e;Keratin, type II cytoskeletal 2 epidermal;Keratin-2 epidermis;Keratin-2e;Type-II keratin Kb2	KRT2;KRT2A;KRT2E	>P35908 SWISS-PROT:P35908 Tax_Id=9606 Gene_Symbol=KRT2 Keratin, type II cytoskeletal 2 epidermal;Keratin, type II cytoskeletal 2 epidermal	P35908	4	48	45	36	80.8	0	47	41	45	36	38	30	0.018255	305	0.028301	179	0.0092062	126	79.5	72.6	10367000000	7676500000	2690600000	+
IPI00894498;IPI00021439;CON__P60712;IPI00021440;IPI00930226;IPI00894365;IPI00878173;IPI00942659;IPI00790339;IPI00796881;IPI00893981;IPI00894523;IPI00916212;IPI00893604;IPI00887316;IPI00888712;IPI00930066;IPI00917545;IPI00807522;IPI00555733;IPI00556391;IPI00937995;IPI00556300;IPI00929430;IPI00885048;IPI00876919;IPI00942939;IPI00954247;IPI00556614;IPI00748022;IPI00954450;IPI00893501	IPI00894498;IPI00021439;CON__P60712;IPI00021440;IPI00930226;IPI00894365;IPI00878173	Beta-actin;Beta actin variant;Actin, cytoplasmic 1;Actin, cytoplasmic 1, N-terminally processed;cDNA FLJ55253, highly similar to Actin, cytoplasmic 1;cDNA, FLJ79260, highly similar to Actin, cytoplasmic 2;HCG15971, isoform CRA_a;PS1TP5-binding protein 1;Actin-like protein;ACTG1 protein;Putative uncharacterized protein;Actin, cytoplasmic 2;Actin, cytoplasmic 2, N-terminally processed;Gamma-actin;c…	ACTB;hCG_15971;PS1TP5BP1;ACT;ACTG1;ACTG;ACTA1;RP5-1068B5.2-002	Beta actin variant (Fragment);Actin, cytoplasmic 1;>P60712 SWISS-PROT:P60712 (Bos taurus) Actin, cytoplasmic 1;Actin, cytoplasmic 2;cDNA FLJ57283, highly similar to Actin, cytoplasmic 2;cDNA FLJ52842, highly similar to Actin, cytoplasmic 1;cDNA FLJ39583 fi	A1E282;Q53GK6;P60709;B4DW52;B7ZAP6;Q1KLZ0;Q53G76;Q53G99;Q562L5;Q562L6;Q562L9;Q562M3;Q562M5;Q562N0;Q562N2;Q562N8;Q562P0;Q562R8;Q562S0;Q562U1;Q562U2;Q562V5;Q562X9;Q562Y6;Q562Y8;Q562Z4;Q562Z6;Q562Z7;Q6PJ43;Q8WVW5;P60712;P63261;B4E3A4;A4UCT3;A5GZ75;B3KWQ3;B4DVQ0;B4E335;Q96DE1;Q96FU6;Q9UE89;Q9UMN3;B3KUD3;Q5T8M7	32	19	19	6	62.9	2.4058e-210	16	17	16	5	17	5	0.61109	75	1.1256	37	0.4949	38	50.4	62.1	594310000	271560000	322750000	+
CON__P78386;IPI00032541;IPI00922826;IPI00300053;CON__Q9NSB4;IPI00910810;IPI00909238;IPI00878946	CON__P78386;IPI00032541;IPI00922826	Hair keratin K2.12;Keratin, type II cuticular Hb5;Keratin-85;Type II hair keratin Hb5;Type-II keratin Kb25;cDNA FLJ51392, highly similar to Keratin, type II cuticular Hb5	KRT85;KRTHB5	>P78386 SWISS-PROT:P78386 Keratin, type II cuticular Hb5 (Hair keratin, type II Hb5) - Homo sapiens (Human).;Keratin, type II cuticular Hb5;cDNA FLJ51392, highly similar to Keratin, type II cuticular Hb5	P78386;B7Z7N3	8	5	1	1	8.5	6.4959e-08	2	5	1	1	1	1	1.3555	2	NaN	1	NaN	1	3	8.5	1183900	697170	486770	+
CON__Q04695;IPI00450768;IPI00791852;IPI00180956;IPI00240503;IPI00798387;IPI00794047;IPI00796843;IPI00790298;IPI00879511;IPI00829790;IPI00793646;IPI00792629;IPI00796480	CON__Q04695;IPI00450768;IPI00791852	39.1;Cytokeratin-17;Keratin, type I cytoskeletal 17;Keratin-17;Radiated keratinocyte mRNA 266 (keratin-related protein)	KRT17	>Q04695 SWISS-PROT:Q04695 Tax_Id=9606 Gene_Symbol=KRT17 Keratin, type I cytoskeletal 17;Keratin, type I cytoskeletal 17;42 kDa protein	Q04695;Q14666	14	22	12	1	55.6	6.0998e-183	21	21	11	0	11	1	0.059231	31	0.10099	15	0.036261	16	52.5	50.7	131740000	82481000	49263000	+
IPI00872422;CON__Q14525;IPI00031423;IPI00797594;CON__O76009;IPI00297632;CON__Q6NTB9;IPI00798228;IPI00791927	IPI00872422;CON__Q14525;IPI00031423;IPI00797594	Hair keratin, type I Ha3-II;Keratin, type I cuticular Ha3-II;Keratin-33B	HHA3-II;HKA3B;KRT33B;KRTHA3B	46 kDa protein;>Q14525 SWISS-PROT:Q14525 Keratin, type I cuticular HA3-II (Hair keratin, type I HA3-II);Keratin, type I cuticular Ha3-II;18 kDa protein	Q14525	9	3	1	1	6.9	2.9536e-15	2	2	0	0	1	1	NaN	1	NaN	0	NaN	1	4.2	4.4	497910	0	497910	+
IPI00796364;CON__Q15323;IPI00032513;CON__Q9UE12;CON__REFSEQ:XP_986630;CON__A2A5Y0;CON__O76013;IPI00008692;IPI00795958;CON__Q9D646;IPI00796822;CON__Q8IUT8;IPI00917731;CON__O76011	IPI00796364;CON__Q15323;IPI00032513;CON__Q9UE12;CON__REFSEQ:XP_986630;CON__A2A5Y0;CON__O76013;IPI00008692;IPI00795958;CON__Q9D646	Hair keratin, type I Ha1;Keratin, type I cuticular Ha1;Keratin-31;Type I hair keratin;HKA-1;Hair keratin, type I Ha6;Keratin, type I cuticular Ha6;Keratin-36;Hair keratin, type I Ha4;Keratin, type I cuticular Ha4;Keratin-34	HHA1;HKA1;KRT31;KRTHA1;type I hair keratin;Hka1;Krt1-1;Krt31;Krtha1;HHA6;HKA6;KRT36;KRTHA6;Ha4;Krt1-4;Krt34	51 kDa protein;>Q15323 SWISS-PROT:Q15323 Keratin, type I cuticular HA1 (Hair keratin, type I HA1);Keratin, type I cuticular Ha1;>Q9UE12 TREMBL:Q9UE12 Type I hair keratin 1 - Homo sapiens (Human).;>REFSEQ:XP_986630 Tax_Id=10090 Gene_Symbol=Krt33b keratin co	Q15323;Q16275;Q9UE12;A2A5Y0;O76013;O76013-1;O76013-2;Q9D646	14	4	3	2	9.2	9.6452e-20	3	2	2	1	1	1	0.067632	2	NaN	1	NaN	1	5.8	4.9	2188600	575760	1612800	+
CON__Q32MB2;IPI00174775;CON__Q7RTS7;IPI00329306;IPI00878987;CON__Q3SY84;IPI00061200;IPI00796137	CON__Q32MB2;IPI00174775;CON__Q7RTS7;IPI00329306;IPI00878987;CON__Q3SY84;IPI00061200;IPI00796137	Cytokeratin-73;Keratin, type II cytoskeletal 73;Keratin-73;Type II inner root sheath-specific keratin-K6irs3;Type-II keratin Kb36;Cytokeratin-74;Keratin, type II cytoskeletal 74;Keratin-5c;Keratin-74;Type II inner root sheath-specific keratin-K6irs4;Type-II keratin Kb37;Cytokeratin-71;Keratin, type II cytoskeletal 71;Keratin-71;Type II inner root sheath-specific keratin-K6irs1;Type-II keratin Kb34	K6IRS3;KB36;KRT6IRS3;KRT73;K6IRS4;KB37;KRT5C;KRT6IRS4;KRT74;K6IRS1;KB34;KRT6IRS1;KRT71	>Q32MB2 TREMBL:Q32MB2;Q86Y46 Tax_Id=9606 Gene_Symbol=KRT73 Keratin-73;Isoform 1 of Keratin, type II cytoskeletal 73;>Q7RTS7 SWISS-PROT:Q7RTS7 Tax_Id=9606 Gene_Symbol=KRT74 Keratin, type II cytoskeletal 74;Keratin, type II cytoskeletal 74;Isoform 2 of Kerat	Q32MB2;Q86Y46;Q86Y46-1;Q7RTS7;Q86Y46-2;Q3SY84	8	6	1	0	9.3	1.1357e-60	6	4	1	0	1	0	0.019864	22	0.078185	11	0.0076381	11	9.3	5.2	189130000	112050000	77081000	+
CON__Q3TTY5	CON__Q3TTY5	Cytokeratin-2e;Epithelial keratin-2e;Keratin, type II cytoskeletal 2 epidermal;Keratin-2 epidermis;Keratin-2e;Type-II keratin Kb2	K2e;Krt2;Krt2-17;Krt2a	>Q3TTY5 SWISS-PROT:Q3TTY5 Tax_Id=10090 Gene_Symbol=Krt2 Keratin, type II cytoskeletal 2 epidermal	Q3TTY5	1	11	2	2	12.7	2.2522e-56	9	8	2	2	0	0	0.35544	2	0.35544	2	NaN	0	11.2	8.6	1247800	1247800	0	+
CON__Q5D862;IPI00397801	CON__Q5D862;IPI00397801	Filaggrin-2;Intermediate filament-associated and psoriasis-susceptibility protein	FLG2;IFPS	>Q5D862 SWISS-PROT:Q5D862 Tax_Id=9606 Gene_Symbol=FLG2 Filaggrin-2;Filaggrin-2	Q5D862	2	6	6	6	3.8	2.1133e-47	5	5	5	5	5	5	0.076689	23	0.22517	12	0.04571	11	3.2	3	656040000	475320000	180720000	+
CON__Q5XQN5	CON__Q5XQN5			>Q5XQN5 SWISS-PROT:Q5XQN5 (Bos taurus) Keratin, type II cytoskeletal 5	Q5XQN5	1	24	1	0	37.6	4.5008e-196	22	21	1	0	0	0	NaN	1	NaN	1	NaN	0	36.1	30.3	4725600	4725600	0	+
CON__Q6IFX2	CON__Q6IFX2	Cytokeratin-42;Keratin, type I cytoskeletal 42;Keratin-17n;Keratin-42;Type I keratin Ka22	Ka22;Krt42	>Q6IFX2 SWISS-PROT:Q6IFX2 Tax_Id=10090 Gene_Symbol=Krt42 Keratin, type I cytoskeletal 42	Q6IFX2	1	14	2	1	29.6	1.7236e-141	13	12	2	1	0	0	8.2185	2	8.2185	2	NaN	0	29.4	23.9	2282000000	2282000000	0	+
IPI00952736;IPI00375843;CON__Q6KB66-1;IPI00853265;IPI00431749;IPI00797471;CON__Q0VBK2	IPI00952736;IPI00375843;CON__Q6KB66-1;IPI00853265;IPI00431749;IPI00797471	Putative uncharacterized protein KRT80;Putative uncharacterized protein LOC144501;Cytokeratin-80;Keratin, type II cytoskeletal 80;Keratin-80;Type-II keratin Kb20	hCG_21639;KRT80;LOC144501;KB20	Putative uncharacterized protein LOC144501;Isoform 3 of Keratin, type II cytoskeletal 80;>Q6KB66-1 SWISS-PROT:Q6KB66-1 Tax_Id=9606 Gene_Symbol=KRT80 Isoform 1 of Keratin, type II cytoskeletal 80;Isoform 1 of Keratin, type II cytoskeletal 80;Isoform 2 of Ke	C9JFF3;Q6KB66-3;Q6KB66;Q6KB66-1;Q6KB66-2	7	8	7	7	18.7	3.8437e-44	6	6	5	5	5	5	0.16835	10	0.29184	5	0.13153	5	14	14	7016700	2301000	4715700	+
CON__Q8N1N4-2;CON__Q7RTT2;IPI00477227;IPI00166205	CON__Q8N1N4-2;CON__Q7RTT2;IPI00477227;IPI00166205	Cytokeratin-78;Keratin, type II cytoskeletal 78;Keratin-5b;Keratin-78;Type-II keratin Kb40;cDNA FLJ54374, highly similar to Homo sapiens keratin 78 (KRT78), mRNA	K5B;KB40;KRT78	>Q8N1N4-2 SWISS-PROT:Q8N1N4-2 Tax_Id=9606 Gene_Symbol=KRT78 Isoform 2 of Keratin, type II cytoskeletal 78;>Q7RTT2 TREMBL:Q7RTT2 Tax_Id=9606 Gene_Symbol=KRT78 Keratin-78;Isoform 1 of Keratin, type II cytoskeletal 78;Isoform 2 of Keratin, type II cytoskeleta	Q8N1N4-2;Q8N1N4;Q7RTT2;Q8N1N4-1;B4DQ49	4	12	9	8	23.2	6.4008e-39	12	8	9	8	5	5	0.18617	23	0.23563	16	0.11375	7	23.2	15.5	37716000	22368000	15348000	+
IPI00376379;CON__Q7Z794	IPI00376379;CON__Q7Z794	Cytokeratin-1B;Keratin, type II cytoskeletal 1b;Keratin-77;Type-II keratin Kb39;Keratin 77;KRT1B protein	KRT1B;KRT77	keratin 77;>Q7Z794 SWISS-PROT:Q7Z794 Tax_Id=9606 Gene_Symbol=KRT77 Keratin 77	Q7Z794;Q0IIN1;Q147W7	2	20	17	14	36.3	3.1212e-120	11	16	9	7	13	10	0.10743	34	0.29198	17	0.025633	17	19.7	29.6	92706000	21610000	71097000	+
IPI00398625;CON__Q86YZ3	IPI00398625;CON__Q86YZ3	Hornerin	HRNR;S100A18	Hornerin;>Q86YZ3 SWISS-PROT:Q86YZ3 Tax_Id=9606 Gene_Symbol=HRNR Hornerin	Q86YZ3;Q5DT20;Q5W8V9	2	3	3	3	5.1	2.3006e-08	3	2	3	3	2	2	0.0040564	6	0.0043389	3	0.0026184	3	5.1	4.4	10762000	4590200	6172200	+
CON__Q8BGZ7	CON__Q8BGZ7	Cytokeratin-75;Keratin, type II cytoskeletal 75;Keratin-6 hair follicle;Keratin-75;Type II keratin-K6hf;Type-II keratin Kb18;Cytokeratin KRT2-6HF	Kb18;Krt75;Krt2-6hf;Krtcap1	>Q8BGZ7 TREMBL:Q8BGZ7;Q99MH7 Tax_Id=10090 Gene_Symbol=Krt75 10 days neonate skin cDNA, RIKEN full-length enriched library, clone:4732475I03 product:CYTOKERATIN homolog	Q8BGZ7;Q99MH7	1	12	1	1	17.2	1.2651e-102	10	10	0	0	1	1	NaN	1	NaN	0	NaN	1	13.9	15.2	1781500	0	1781500	+
CON__Q8VED5	CON__Q8VED5	Cytokeratin-79;Keratin, type II cytoskeletal 79;Keratin-79;Type-II keratin Kb38	Kb38;Krt79	>Q8VED5 TREMBL:Q8VED5 Tax_Id=10090 Gene_Symbol=Krt79 Keratin 79	Q8VED5	1	9	1	0	10.9	2.9558e-99	7	8	0	0	1	0	NaN	1	NaN	0	NaN	1	9	10.5	625230	0	625230	+
IPI00026970;IPI00878978	IPI00026970	Chromatin-specific transcription elongation factor 140 kDa subunit;Facilitates chromatin transcription complex subunit SPT16;FACT 140 kDa subunit;FACT complex subunit SPT16;FACTp140;SUPT16H protein	FACT140;FACTP140;SUPT16H	FACT complex subunit SPT16	Q9Y5B9;Q0VGA3	2	61	61	61	59.6	0	49	54	49	49	54	54	0.18918	214	94.736	103	0.012364	111	45.8	56.4	6226300000	2682000000	3544200000
IPI00644712;IPI00889791;IPI00893062;IPI00893179	IPI00644712;IPI00889791;IPI00893062;IPI00893179	70 kDa subunit of Ku antigen;ATP-dependent DNA helicase 2 subunit 1;ATP-dependent DNA helicase II 70 kDa subunit;CTC box-binding factor 75 kDa subunit;DNA repair protein XRCC6;Lupus Ku autoantigen protein p70;Thyroid-lupus autoantigen;X-ray repair complementing defective repair in Chinese hamster cells 6;X-ray repair cross-complementing protein 6;cDNA, FLJ96699, highly similar to Homo sapiens thy…	G22P1;XRCC6;CTA-216E10.7-002;hCG_2013151;CTA-216E10.7-005;CTA-216E10.7-004	ATP-dependent DNA helicase 2 subunit 1;X-ray repair complementing defective repair in Chinese hamster cells 6 (Ku autoantigen, 70kDa), isoform CRA_b;X-ray repair complementing defective repair in Chinese hamster cells 6;X-ray repair complementing defective	P12956;B2RDN9;B1AHC8;B1AHC9;B4DE32;B4E356;Q6IC76;B1AHC7	4	38	38	38	64.2	0	32	36	32	32	36	36	0.32509	155	91.555	76	0.0083372	79	54.4	64	9266800000	3624100000	5642700000
IPI00018924	IPI00018924	High mobility group protein 20A;HMG box-containing protein 20A;HMG domain-containing protein 1;HMG domain-containing protein HMGX1;cDNA FLJ57155, highly similar to High mobility group protein 20A;cDNA, FLJ79180, highly similar to High mobility group protein 20A	HMG20A;HMGX1;HMGXB1	Isoform 1 of High mobility group protein 20A	Q9NP66-1;Q9NP66;B4DMG1	1	6	6	6	22.2	2.1586e-19	3	5	3	3	5	5	0.032199	9	80.774	2	0.028142	7	10.7	19.9	37745000	17795000	19949000
IPI00220834;IPI00871391;IPI00925823;IPI00926445	IPI00220834	86 kDa subunit of Ku antigen;ATP-dependent DNA helicase 2 subunit 2;ATP-dependent DNA helicase II 80 kDa subunit;CTC box-binding factor 85 kDa subunit;DNA repair protein XRCC5;Ku80;Ku86;Lupus Ku autoantigen protein p86;Nuclear factor IV;Thyroid-lupus autoantigen;X-ray repair complementing defective repair in Chinese hamster cells 5 (double-strand-break rejoining);X-ray repair cross-complementing …	G22P2;XRCC5	ATP-dependent DNA helicase 2 subunit 2	P13010;Q53T09;Q53TC2	4	51	51	51	79.5	0	40	45	40	40	45	45	0.1826	185	85.409	90	0.009596	95	65	73.1	7834100000	3927500000	3906600000
IPI00005154;IPI00556260	IPI00005154	Chromatin-specific transcription elongation factor 80 kDa subunit;Facilitates chromatin transcription complex 80 kDa subunit;Facilitates chromatin transcription complex subunit SSRP1;FACT complex subunit SSRP1;Recombination signal sequence recognition protein 1;Structure-specific recognition protein 1;T160	FACT80;SSRP1	FACT complex subunit SSRP1	Q08945	2	29	29	29	48	0	22	26	22	22	26	26	0.10691	91	86.433	42	0.010735	49	34.6	46.5	3090100000	1568400000	1521700000
IPI00219038;IPI00944521;IPI00944603	IPI00219038;IPI00944521;IPI00944603	Histone H3.3;Histone H3	H3.3A;H3.3B;H3F3;H3F3A;H3F3B;PP781;hCG_1984517;hCG_1989319	Histone H3.3;Histone H3;Histone H3	P84243;B2R4P9;B2R6Y1;A8K4Y7	3	7	1	1	54.4	1.5024e-30	6	5	1	1	1	1	0.11111	7	66.989	3	0.033341	4	46.3	52.2	242550000	198480000	44071000
IPI00465070;IPI00784001	IPI00465070	Histone H3.1;Histone H3/a;Histone H3/b;Histone H3/c;Histone H3/d;Histone H3/f;Histone H3/h;Histone H3/i;Histone H3/j;Histone H3/k;Histone H3/l	H3FA;H3FB;H3FC;H3FD;H3FF;H3FH;H3FI;H3FJ;H3FK;H3FL;HIST1H3A;HIST1H3B;HIST1H3C;HIST1H3D;HIST1H3E;HIST1H3F;HIST1H3G;HIST1H3H;HIST1H3I;HIST1H3J	Histone H3.1	P68431	2	7	1	1	54.4	6.823e-39	6	5	1	1	1	1	1.0974	10	65.488	5	0.010001	5	46.3	52.2	692220000	345820000	346400000
IPI00304171;IPI00059366;IPI00744148;IPI00148096;IPI00910098;IPI00220994	IPI00304171;IPI00059366;IPI00744148;IPI00148096	Core histone macro-H2A.1;Histone H2A.y;Medulloblastoma antigen MU-MB-50.205;H2A histone family, member Y isoform 2 variant	H2AFY;MACROH2A1	Isoform 2 of Core histone macro-H2A.1;Isoform 3 of Core histone macro-H2A.1;Isoform 1 of Core histone macro-H2A.1;H2A histone family, member Y isoform 2 variant (Fragment)	O75367-1;O75367;O75367-3;O75367-2;Q59FH0	6	12	12	12	47.3	4.952e-95	10	10	10	10	10	10	20.715	25	52.498	14	0.01544	11	44.1	41.9	161910000	99394000	62512000
IPI00171611;IPI00216402;IPI00909530;IPI00419884;IPI00477080;IPI00793280;IPI00886860;IPI00792719;IPI00798360	IPI00171611;IPI00216402;IPI00909530;IPI00419884;IPI00477080;IPI00793280	Histone H3.2;Histone H3/m;Histone H3/o;H3/g;Histone H3.1t;Histone H3;Histone H3-like	H3F2;H3FM;HIST2H3A;HIST2H3C;HIST2H3D;H3FT;HIST3H3	Histone H3.2;Histone H3.1t;Histone H3;Histone H3-like;Histone H3;13 kDa protein	Q71DI3;Q16695;B4E380;Q6NXT2;B4DEB1	9	7	7	1	54.4	4.3289e-39	6	5	6	1	5	1	0.95192	26	60.987	13	0.020971	13	46.3	52.2	2205400000	1557600000	647880000
CON__Q9U6Y5	CON__Q9U6Y5			>Q9U6Y5 SWISS-PROT:Q9U6Y5 Green fluorescent protein (GFP-Cter-HisTag)	Q9U6Y5	1	12	12	12	60.2	2.3131e-215	10	12	10	10	12	12	5.4533	207	54.168	116	0.013113	91	57.8	60.2	27085000000	23535000000	3550500000	GFP
IPI00453473	IPI00453473	Histone H4	H4/A;H4/B;H4/C;H4/D;H4/E;H4/G;H4/H;H4/I;H4/J;H4/K;H4/M;H4/N;H4/O;H4F2;H4FA;H4FB;H4FC;H4FD;H4FE;H4FG;H4FH;H4FI;H4FJ;H4FK;H4FM;H4FN;H4FO;HIST1H4A;HIST1H4B;HIST1H4C;HIST1H4D;HIST1H4E;HIST1H4F;HIST1H4H;HIST1H4I;HIST1H4J;HIST1H4K;HIST1H4L;HIST2H4;HIST2H4A;HIST2H4B;HIST4H4	Histone H4	P62805;B2R4R0;Q0VAS5;Q6B823	1	13	13	13	65	2.3709e-134	12	11	12	12	11	11	3.3057	71	48.892	36	0.010785	35	58.3	64.1	23370000000	3370900000	19999000000
IPI00031517;IPI00908729	IPI00031517	DNA replication licensing factor MCM6;p105MCM;cDNA FLJ51591, highly similar to DNA replication licensing factor MCM6;Putative uncharacterized protein MCM6	MCM6	DNA replication licensing factor MCM6	Q14566;B4DRF6;Q4ZG57	2	15	15	15	22.9	1.0346e-98	10	14	10	10	14	14	0.21305	24	36.432	10	0.070745	14	15.2	21	252680000	31634000	221040000
IPI00289773	IPI00289773	CCAAT/enhancer-binding protein beta;Liver activator protein;Nuclear factor NF-IL6;Transcription factor 5;NF-IL6;CEBPB protein	CEBPB;LAP;PP9092;TCF5	CCAAT/enhancer-binding protein beta	P17676;Q99557;Q9BSC0	1	4	4	4	17.1	3.2894e-58	4	4	4	4	4	4	0.12921	7	36.049	3	0.048074	4	17.1	17.1	31426000	10011000	21415000
IPI00008439	IPI00008439	SS18-like protein 2;SYT homolog 2	SS18L2	SS18-like protein 2	Q9UHA2;B2R5L1	1	4	4	4	62.3	2.7548e-38	2	4	2	2	4	4	0.061363	6	39.584	2	0.022013	4	26	62.3	24659000	3512000	21147000
IPI00375803;IPI00552561;IPI00657925;IPI00149321;IPI00939489;IPI00375458;IPI00419581;IPI00303506;IPI00640856;IPI00657728;IPI00376951;IPI00657727;IPI00450987;IPI00894100;IPI00794110;IPI00018703	IPI00375803;IPI00552561;IPI00657925	GON-4 homolog;GON-4-like protein;YY1AP-related protein1;YY1AP-related protein3;Gon-4-like (C. elegans);Gon-4-like (C.elegans), isoform CRA_b;GON4L protein;cDNA FLJ20203 fis, clone COLF1334;YY1AP-related protein2;cDNA, FLJ96175;Putative uncharacterized protein;cDNA FLJ25868 fis, clone CBR02068;cDNA FLJ12923 fis, clone NT2RP2004681, weakly similar to NEUROFILAMENT TRIPLET H PROTEIN	GON4;GON4L;KIAA1606;hCG_2043074;RP11-101O6.1-018	Isoform 1 of GON-4-like protein;Isoform 3 of GON-4-like protein;Isoform 2 of GON-4-like protein	Q3T8J9-1;Q3T8J9;A4PB67;Q3T8J9-3;A4PBF6;B7ZBL4;Q14BN2;Q1ED43;Q9NXJ9;Q3T8J9-2;A4PB68;B2RCN4;Q53GT0;Q6PHZ4;Q8N7A2;Q9H986	16	23	23	23	13.4	1.2084e-99	23	16	23	23	16	16	5.4537	48	27.475	26	0.028799	22	13.4	9.1	119080000	60383000	58697000
IPI00069817;IPI00216695	IPI00069817;IPI00216695	Bromodomain adjacent to zinc finger domain protein 1B;hWALp2;Tyrosine-protein kinase BAZ1B;Williams syndrome transcription factor;Williams-Beuren syndrome chromosomal region 10 protein;Williams-Beuren syndrome chromosomal region 9 protein	BAZ1B;WBSC10;WBSCR10;WBSCR9;WSTF	Isoform 1 of Tyrosine-protein kinase BAZ1B;Isoform 2 of Tyrosine-protein kinase BAZ1B	Q9UIG0-1;Q9UIG0;Q9UIG0-2	2	56	56	56	44.3	2.2809e-248	38	53	38	38	53	53	0.15811	138	28.292	64	0.033606	74	29.9	42.5	755350000	468970000	286370000
IPI00216457;IPI00339274;IPI00291764;IPI00255316;IPI00220855;IPI00081836;IPI00552873;IPI00930144;IPI00102165	IPI00216457;IPI00339274;IPI00291764;IPI00255316;IPI00220855;IPI00081836;IPI00552873;IPI00930144;IPI00102165	Histone H2A type 2-A;Histone H2A.2;Histone H2A/o;Histone H2A type 2-C;Histone H2A/q;Histone H2A-GL101;Histone H2A type 1;Histone H2A/p;Histone H2A;Histone H2A type 1-D;Histone H2A.3;Histone H2A/g;Histone H2A.J;Histone H2A type 1-H;Histone H2A/s;Histone H2A type 1-J;Histone H2A/e	H2AFO;HIST2H2AA;HIST2H2AA3;HIST2H2AA4;H2AFQ;HIST2H2AC;H2AFC;H2AFD;H2AFI;H2AFN;H2AFP;HIST1H2AG;HIST1H2AI;HIST1H2AK;HIST1H2AL;HIST1H2AM;hCG_1640463;hCG_1640467;hCG_1641458;hCG_1643754;hCG_1743060;H2AFG;HIST1H2AD;H2AFJ;HIST1H2AH;hCG_1640359;H2AFE;HIST1H2AJ	Histone H2A type 2-A;Histone H2A type 2-C;Histone H2A type 1;Histone H2A type 1-D;Isoform 1 of Histone H2A.J;Histone H2A type 1-H;Histone H2A type 1-J;Histone H2A;Isoform 2 of Histone H2A.J	Q6FI13;Q16777;P0C0S8;A4FTV9;P20671;Q9BTM1-1;Q9BTM1;Q96KK5;A3KPC7;Q99878;A2RUU6;B4E0B3;Q9BTM1-2;C9JE22	9	8	8	4	58.5	2.6518e-71	7	8	7	3	8	4	0.14761	42	33.338	19	0.030214	23	58.5	58.5	28507000000	13457000000	15050000000
IPI00913961;IPI00218448;IPI00018278;IPI00249267;IPI00926183;IPI00141938;IPI00398798;IPI00398806;IPI00927887	IPI00913961;IPI00218448;IPI00018278;IPI00249267;IPI00926183;IPI00141938;IPI00398798;IPI00398806	Histone H2A.Z;H2A.F/Z;Histone H2A.V;Histone H2A	H2AFZ;H2AZ;H2AFV;H2AV;hCG_19242	18 kDa protein;Histone H2A.Z;Histone H2A.V;13 kDa protein;Putative uncharacterized protein H2AFV;H2A histone family, member V isoform 2;H2A histone family, member V isoform 3;H2A histone family, member V isoform 5	P0C0S5;Q71UI9;C9J0D1;A6NN01;A6NKY0;A6NFA8	9	5	3	3	38.1	1.9901e-49	5	5	3	3	3	3	0.15703	13	33.758	6	0.025157	7	38.1	38.1	166950000	45494000	121460000
IPI00017373;IPI00894460	IPI00017373;IPI00894460	Replication factor A protein 3;Replication protein A 14 kDa subunit;cDNA, FLJ92105, Homo sapiens replication protein A3, 14kDa (RPA3), mRNA;Replication protein A3, 14kDa;Replication protein A3, 14kDa, isoform CRA_b;Putative uncharacterized protein RPA3;Replication protein A3, 14kDa, isoform CRA_a	REPA3;RPA14;RPA3;hCG_17407;tcag7.136	Replication protein A 14 kDa subunit;Replication protein A3, 14kDa, isoform CRA_a	P35244;A4D105;B5MC59	2	6	6	6	67.8	1.8679e-21	5	4	5	5	4	4	1.5232	10	33.331	5	0.054989	5	61.2	44.6	14266000	5500200	8765900
IPI00296388;IPI00943770;IPI00759742;REV__IPI00885108;REV__IPI00902595;REV__IPI00760958;IPI00894075;REV__IPI00884956	IPI00296388;IPI00943770;IPI00759742	Bromodomain adjacent to zinc finger domain protein 2A;hWALp3;Transcription termination factor I-interacting protein 5	BAZ2A;KIAA0314;TIP5	Isoform 2 of Bromodomain adjacent to zinc finger domain protein 2A;Isoform 3 of Bromodomain adjacent to zinc finger domain protein 2A;Isoform 1 of Bromodomain adjacent to zinc finger domain protein 2A	Q9UIF9-1;Q9UIF9;Q9UIF9-3;Q9UIF9-2	8	23	23	22	15.2	1.6144e-92	15	18	15	14	18	18	0.32224	38	26.793	17	0.049514	21	9.1	12.8	65986000	24644000	41342000
IPI00216730;IPI00829588	IPI00216730	Histone H2A type 2-B	HIST2H2AB	Histone H2A type 2-B	Q8IUE6	2	3	2	1	30	8.23e-57	3	2	2	1	1	0	1.4504	6	30.198	3	0.033387	3	30	24.6	398840000	129550000	269280000
IPI00646240;IPI00794461;IPI00930174;IPI00303133;IPI00020101;IPI00419833;IPI00152906;IPI00477495;IPI00018534;IPI00554798;IPI00815755;IPI00329665;IPI00930570	IPI00646240;IPI00794461;IPI00930174;IPI00303133;IPI00020101;IPI00419833;IPI00152906;IPI00477495;IPI00018534;IPI00554798;IPI00815755;IPI00329665;IPI00930570	Histone H2B;Histone H2B type 1-N;Histone H2B.d;Histone H2B type 1-H;Histone H2B.j;Histone H2B type 1-C/E/F/G/I;Histone H2B.1 A;Histone H2B.a;Histone H2B.g;Histone H2B.h;Histone H2B.k;Histone H2B.l;HIRA-interacting protein 1;Histone H2B type 1-K;HIRA-interacting protein 2;Histone H2B type 1-D;Histone H2B.1 B;Histone H2B.b;Histone H2B type F-S;Histone H2B.s;Histone H2B type 1-L;Histone H2B.c;Histon…	H2BFD;HIST1H2BN;H2BFJ;HIST1H2BH;H2BFA;H2BFG;H2BFH;H2BFK;H2BFL;HIST1H2BC;HIST1H2BE;HIST1H2BF;HIST1H2BG;HIST1H2BI;hCG_1640484;hCG_1640985;hCG_1641780;hCG_1787353;hCG_1787365;H2BFT;HIRIP1;HIST1H2BK;H2BFB;HIRIP2;HIST1H2BD;H2BFS;H2BFC;HIST1H2BL;H2BFE;HIST1H2BM;HIST2H2BF	Histone H2B;Histone H2B type 1-N;histone cluster 2, H2bf isoform b;Histone H2B type 1-H;histone cluster 1, H2bg;Histone H2B type 1-K;Histone H2B type 1-D;Histone H2B type F-S;Histone H2B type 1-L;Histone H2B type 1-M;HIST1H2BC protein;Histone H2B type 2-F;	B4DR52;Q99877;B4DLA9;Q93079;B2R541;P62807;B2R4S9;O60814;P58876;P57053;Q99880;Q99879;Q0D2M2;Q5QNW6;A8K9J7	13	9	9	2	36.7	2.0806e-124	7	7	7	2	7	2	1.9135	62	29.532	31	0.020703	31	33.1	34.9	28562000000	1192800000	27369000000
IPI00009453;IPI00844409;IPI00640894;IPI00181288;IPI00472844;IPI00930487;IPI00945970;IPI00216446;IPI00021557;IPI00237907;IPI00844479;IPI00945156;IPI00946611;IPI00217422;IPI00945616	IPI00009453;IPI00844409;IPI00640894;IPI00181288;IPI00472844;IPI00930487;IPI00945970	Transcription factor AP-2 alpha (Activating enhancer binding protein 2 alpha);Transcription factor AP-2 alpha (Activating enhancer binding protein 2 alpha), isoform CRA_c;Activating enhancer-binding protein 2-alpha;Activator protein 2;AP-2 transcription factor;Transcription factor AP-2-alpha;Transcription factor AP-2 alpha (Activating enhancer binding protein 2 alpha), isoform CRA_b;Transcription…	hCG_37170;RP1-290I10.1-001;TFAP2A;AP2TF;TFAP2;RP1-290I10.1-003;RP1-290I10.1-005;RP1-290I10.1-002	Transcription factor AP-2 alpha (Activating enhancer binding protein 2 alpha), isoform CRA_c;Isoform 1 of Transcription factor AP-2 alpha;transcription factor AP-2 alpha isoform c;transcription factor AP-2 alpha isoform b;Transcription factor AP-2 alpha (A	Q96SH1;P05549-1;P05549;Q5TAV5;Q8N1C6;P05549-2;Q96SH0;C1K3N0;C9JZY1	15	13	13	8	35.5	2.5155e-67	7	13	7	5	13	8	0.080426	26	25.551	9	0.047935	17	20	35.5	274080000	68919000	205160000
IPI00299904;IPI00376143;IPI00219740;IPI00925989	IPI00299904;IPI00376143	CDC47 homolog;DNA replication licensing factor MCM7;P1.1-MCM3;cDNA, FLJ95407, highly similar to Homo sapiens MCM7 minichromosome maintece deficient 7 (S. cerevisiae) (MCM7), mRNA;cDNA FLJ39640 fis, clone SMINT2003386, highly similar to DNA REPLICATION LICENSING FACTOR MCM7;cDNA FLJ55929, highly similar to DNA replication licensing factor MCM7;HsMcm7;cDNA FLJ30817 fis, clone FEBRA2001581, highly s…	CDC47;MCM2;MCM7;hCG_2023614;tcag7.648	Isoform 1 of DNA replication licensing factor MCM7;minichromosome maintece complex component 7 isoform 2	P33993-1;P33993;A4D2A1;B2RBA6;B3KUD7;B4DDF5;C6EMX8;A4D2A2;Q9H4N9	4	12	12	12	19.9	1.5231e-139	11	9	11	11	9	9	1.1156	22	26.232	11	0.059108	11	19.9	16.8	147860000	107670000	40185000
IPI00655783;IPI00939481;IPI00477825;IPI00942780;IPI00655630;IPI00478280;IPI00479032;IPI00656089;IPI00640919;IPI00925194;IPI00655845;IPI00646985;IPI00927624;IPI00656079	IPI00655783;IPI00939481;IPI00477825;IPI00942780;IPI00655630;IPI00478280;IPI00479032;IPI00656089;IPI00640919;IPI00925194;IPI00655845;IPI00646985;IPI00927624	Mesoderm induction early response protein 1;cDNA FLJ60095, highly similar to Mesoderm induction early response protein 1;Mesoderm induction early response 1 homolog (Xenopus laevis);Mesoderm induction early response 1 homolog (Xenopus laevis), isoform CRA_a;Putative uncharacterized protein MIER1;Mesoderm induction early response 1 homolog (Xenopus laevis), isoform CRA_d;MIER1 protein	KIAA1610;MIER1;hCG_1811270;RP5-944N15.1-009;RP5-944N15.1-008;RP5-944N15.1-006	mesoderm induction early response 1 isoform b;Putative uncharacterized protein MIER1 (Fragment);Isoform 1 of Mesoderm induction early response protein 1;Putative uncharacterized protein MIER1;Isoform 8 of Mesoderm induction early response protein 1;Isoform	Q8N108-2;Q8N108;Q5TAD5;C9JGZ4;Q8N108-1;C9JFD4;Q8N108-8;Q8N108-10;Q8N108-3;Q8N108-7;Q8N108-5;Q5TAD4;Q32NC4;Q8N108-4;Q5TAD2;Q8N108-6;Q08AE0	14	9	9	9	20.5	9.155e-58	7	9	7	7	9	9	0.2386	22	26.184	8	0.11037	14	16.5	20.5	257080000	44074000	213010000
IPI00020127	IPI00020127	Replication factor A protein 1;Replication protein A 70 kDa DNA-binding subunit;Single-stranded DNA-binding protein	REPA1;RPA1;RPA70	Replication protein A 70 kDa DNA-binding subunit	P27694	1	16	16	16	37.5	4.6514e-234	12	14	12	12	14	14	1.4525	31	24.56	16	0.036261	15	27.9	31	159310000	82550000	76757000
IPI00156793	IPI00156793	DNA repair protein complementing XP-C cells;p125;Xeroderma pigmentosum group C-complementing protein;cDNA FLJ76216, highly similar to Homo sapiens xeroderma pigmentosum, complementation group C (XPC), mRNA	XPC;XPCC	DNA repair protein complementing XP-C cells	Q01831;A8K146	1	20	20	4	27.8	9.2563e-68	14	18	14	3	18	4	0.14924	50	27.236	18	0.061679	32	18.3	23	456550000	166830000	289720000
IPI00646500;IPI00647667;IPI00013939;IPI00646957;IPI00642145	IPI00646500;IPI00647667;IPI00013939;IPI00646957	Replication factor A protein 2;Replication protein A 32 kDa subunit;Replication protein A 34 kDa subunit;cDNA, FLJ93412, highly similar to Homo sapiens replication protein A2, 32kDa (RPA2), mRNA;cDNA FLJ61154, highly similar to Replication protein A 32 kDa subunit;cDNA FLJ57152, highly similar to Replication protein A 32 kDa subunit;Replication protein A2, 32kDa	REPA2;RPA2;RPA32;RPA34;RP4-547C9.3-003	Isoform 3 of Replication protein A 32 kDa subunit;Isoform 2 of Replication protein A 32 kDa subunit;Isoform 1 of Replication protein A 32 kDa subunit;Replication protein A2, 32kDa	P15927-3;P15927;P15927-2;B2R7E8;P15927-1;B4DQD9;B4DUL2;Q5TEJ7	5	4	4	4	16.2	8.5307e-41	4	3	4	4	3	3	14.678	8	25.832	5	0.010637	3	16.2	10.1	46567000	28861000	17706000
IPI00018349;IPI00795318	IPI00018349;IPI00795318	CDC21 homolog;DNA replication licensing factor MCM4;P1-CDC21;cDNA FLJ12837 fis, clone NT2RP2003228, highly similar to DNA replication licensing factor MCM4;Minichromosome maintece protein 4;cDNA FLJ54365, highly similar to DNA replication licensing factor MCM4	CDC21;MCM4	DNA replication licensing factor MCM4;cDNA FLJ54365, highly similar to DNA replication licensing factor MCM4	P33991;B3KMX0;A4FS09;B4DLA6	2	14	14	14	20.9	1.4067e-66	8	12	8	8	12	12	0.11954	19	21.7	7	0.078085	12	12.7	17.8	62109000	27121000	34987000
IPI00472782;IPI00942938;IPI00454969;IPI00937181;IPI00941211	IPI00472782;IPI00942938;IPI00454969;IPI00937181;IPI00941211	Putative uncharacterized protein PHF14;PHD finger protein 14;cDNA FLJ61230, highly similar to PHD finger protein 14	PHF14;KIAA0783	PHD finger protein 14 isoform 1;Putative uncharacterized protein PHF14 (Fragment);Isoform 1 of PHD finger protein 14;Putative uncharacterized protein PHF14 (Fragment);Isoform 2 of PHD finger protein 14	A8MSQ1;C9JIV9;O94880-1;O94880;B5MDI7;O94880-2;B4DG57;C9J3Z7	5	13	13	13	15.3	1.8491e-101	12	8	12	12	8	8	9.82	21	23.04	13	0.043405	8	14.2	9.9	40986000	23269000	17716000
IPI00297211;IPI00216046;IPI00646130;IPI00647510;REV__IPI00024067;REV__IPI00455383	IPI00297211	Sucrose nonfermenting protein 2 homolog;SWI/SNF-related matrix-associated actin-dependent regulator of chromatin subfamily A member 5;cDNA FLJ51771, highly similar to SWI/SNF-related matrix-associatedactin-dependent regulator of chromatin subfamily A member5 (EC 3.6.1.-);cDNA, FLJ79343, highly similar to SWI/SNF-related matrix-associated actin-dependent regulator of chromatin subfamily A member 5…	SMARCA5;SNF2H;WCRF135	SWI/SNF-related matrix-associated actin-dependent regulator of chromatin subfamily A member 5	O60264;B4DZC0;B7ZAX9;Q4W5G3;Q4W5H1	6	52	52	52	49.9	0	43	52	43	43	52	52	1.3683	182	22.466	92	0.06573	90	41.4	49.9	2372300000	1964400000	407960000
IPI00879004;IPI00218753;IPI00414101;IPI00478232;IPI00953508;IPI00953043;IPI00942088	IPI00879004;IPI00218753;IPI00414101;IPI00478232;IPI00953508;IPI00953043;IPI00942088	DNA topoisomerase 2-alpha;DNA topoisomerase II, alpha isozyme;DNA topoisomerase 2	TOP2;TOP2A	Isoform 4 of DNA topoisomerase 2-alpha;Isoform 3 of DNA topoisomerase 2-alpha;Isoform 2 of DNA topoisomerase 2-alpha;Putative uncharacterized protein TOP2A;Putative uncharacterized protein TOP2A;Putative uncharacterized protein TOP2A;DNA topoisomerase 2 (F	P11388-4;P11388;P11388-3;P11388-2;P11388-1;C9J5P2;C9JGD1;C9J4C3;A6NDM0	7	95	95	77	56.6	0	74	88	74	60	88	71	0.1127	305	20.822	135	0.045052	170	46.6	53.6	5557500000	2485300000	3072200000
IPI00029744;IPI00922415;IPI00946606;IPI00947310	IPI00029744;IPI00922415;IPI00946606;IPI00947310	PWP1-interacting protein 17;Single-stranded DNA-binding protein, mitochondrial;cDNA, FLJ93504, Homo sapiens single-stranded DNA binding protein 1 (SSBP1), mRNA;Single-stranded DNA binding protein 1;Single-stranded DNA binding protein 1, isoform CRA_a;cDNA FLJ51825, highly similar to Single-stranded DNA-binding protein, mitochondrial;Single-stranded DNA binding protein 1, isoform CRA_c;Putative un…	SSBP;SSBP1;hCG_2014251;tcag7.401	Single-stranded DNA-binding protein, mitochondrial;cDNA FLJ51825, highly similar to Single-stranded DNA-binding protein, mitochondrial;16 kDa protein;Putative uncharacterized protein SSBP1	Q04837;A4D1U3;Q567R6;B7Z268;C9K0U8	4	6	6	6	49.3	7.5499e-186	5	5	5	5	5	5	11.639	15	22.722	8	0.012068	7	43.2	43.9	59378000	26371000	33007000
IPI00152875;IPI00220697;IPI00736968;IPI00385446;IPI00884346	IPI00152875;IPI00220697;IPI00736968;IPI00385446	CAG repeat protein 1;CAS-interacting zinc finger protein;Nuclear matrix transcription factor 4;Trinucleotide repeat-containing gene 1 protein;Zinc finger protein 384;cDNA FLJ54869, highly similar to Zinc finger protein 384;Putative uncharacterized protein ZNF384;Nuclear matrix protein 4;Zinc finger protein 384, isoform CRA_b	CAGH1;CIZ;NMP4;TNRC1;ZNF384;hCG_25954	nuclear matrix transcription factor 4 isoform d;nuclear matrix transcription factor 4 isoform a;nuclear matrix transcription factor 4 isoform b;nuclear matrix transcription factor 4 isoform c	Q8TF68-1;Q8TF68;B4DQU6;Q8TF68-2;A8MQD1;A9X425;Q7Z722	5	5	5	4	12	1.9819e-09	3	5	3	2	5	4	0.10082	12	18.582	5	0.056101	7	6.1	12	31650000	9381900	22268000
IPI00782992;IPI00785023;IPI00784560	IPI00782992;IPI00785023	300 kDa nuclear matrix antigen;Serine/arginine repetitive matrix protein 2;Serine/arginine-rich splicing factor-related nuclear matrix protein of 300 kDa;Splicing coactivator subunit SRm300;Tax-responsive enhancer element-binding protein 803;SRRM2 protein;KIAA0324;RNA binding protein	HSPC075;KIAA0324;SRL300;SRM300;SRRM2	Isoform 1 of Serine/arginine repetitive matrix protein 2;Isoform 2 of Serine/arginine repetitive matrix protein 2	Q9UQ35-1;Q9UQ35;A0AUK8;O60382;Q9UQ35-2;Q05BI2;Q05CV9;Q9UQ39	3	38	38	38	20.6	3.7033e-279	32	35	32	32	35	35	3.8358	145	18.503	74	0.045522	71	17.7	19.8	1234100000	584130000	650000000
IPI00026497;IPI00220995;IPI00910448	IPI00026497;IPI00220995;IPI00910448	NAD(+) ADP-ribosyltransferase 2;Poly [ADP-ribose] polymerase 2;Poly[ADP-ribose] synthase 2;cDNA FLJ75509, highly similar to Homo sapiens poly-(ADP-ribose) polymerase II;cDNA FLJ58629, highly similar to Poly (ADP-ribose) polymerase 2 (EC 2.4.2.30)	ADPRT2;ADPRTL2;PARP2	Isoform 1 of Poly [ADP-ribose] polymerase 2;Isoform 2 of Poly [ADP-ribose] polymerase 2;cDNA FLJ58629, highly similar to Poly (ADP-ribose) polymerase 2	Q9UGN5-1;Q9UGN5;A8K214;Q9UGN5-2;B4DV82	3	15	15	15	32.9	8.4258e-102	11	12	11	11	12	12	1.1668	30	20.449	15	0.050557	15	25	26.4	200680000	119060000	81628000
IPI00008223;IPI00642549;IPI00643078;IPI00008219;IPI00479614	IPI00008223;IPI00642549	UV excision repair protein RAD23 homolog B;XP-C repair-complementing complex 58 kDa protein;cDNA FLJ50817, highly similar to UV excision repair protein RAD23 homolog B;cDNA, FLJ79088, highly similar to UV excision repair protein RAD23 homolog B;UV excision repair protein RAD23 homolog B variant;RAD23-like protein B;cDNA FLJ56531, highly similar to UV excision repair protein RAD23 homolog B;RAD23 …	RAD23B;RP11-131A5.1-002	UV excision repair protein RAD23 homolog B;cDNA FLJ56531, highly similar to UV excision repair protein RAD23 homolog B	P54727;B7Z4W4;B7ZA74;Q53F10;Q7Z5K8;B4DEA3;Q5W0S5	5	8	8	8	21.3	4.083e-59	6	5	6	6	5	5	9.5451	17	18.914	10	0.034961	7	16.9	14.9	124640000	92034000	32606000
IPI00291916	IPI00291916	IRS-1 PH domain-binding protein;PH-interacting protein;WD repeat-containing protein 11;Pleckstrin homology domain-interacting protein variant 1;cDNA FLJ20705 fis, clone KAIA1571	PHIP;WDR11	PH-interacting protein	Q8WWQ0;A7J992;Q9NWP3	1	4	4	4	3	2.0167e-09	4	2	4	4	2	2	15.28	5	15.567	4		1	3	1.1	3681800	3051000	630760
IPI00789041;IPI00002649	IPI00789041;IPI00002649	140 kDa nuclear and cell adhesion-related phosphoprotein;Desmosome-associated protein;Domain-rich serine protein;Melanoma metastasis clone A protein;Nuclear protein SDK3;Pinin;SR-like protein;cDNA FLJ75071, highly similar to Homo sapiens pinin, desmosome associated protein (PNN), mRNA;cDNA FLJ56361, highly similar to Pinin;cDNA FLJ52602, highly similar to Pinin;Neutrophil protein	DRS;MEMA;PNN	Isoform 1 of Pinin;Isoform 2 of Pinin	Q9H307-1;Q9H307;A8K964;B4DTD4;B4E392;Q15789;Q9H307-2	2	25	25	25	37.9	4.0481e-212	19	23	19	19	23	23	0.11293	70	20.923	30	0.026664	40	28	34.9	926990000	419100000	507890000
IPI00029107;IPI00888541	IPI00029107;IPI00888541	DNA helicase, RecQ-like type 3;RecQ protein-like 2;Werner syndrome ATP-dependent helicase;Werner syndrome protein variant	RECQ3;RECQL2;WRN	Werner syndrome ATP-dependent helicase;similar to Werner syndrome ATP-dependent helicase, partial	Q14191;Q59F09	2	14	14	14	11.2	2.7648e-27	11	4	11	11	4	4	11.268	16	16.883	11	0.099172	5	8.8	3.8	17372000	12778000	4594800
IPI00215928;IPI00029225	IPI00215928	Caltractin isoform 1;Centrin-2	CALT;CEN2;CETN2	Centrin-2	P41208	2	6	6	6	44.2	5.2662e-87	4	6	4	4	6	6	0.076389	18	22.454	7	0.07013	11	32	44.2	54805000	13431000	41374000
IPI00297851;IPI00954192	IPI00297851;IPI00954192	ATP-dependent helicase CHD1;Chromodomain-helicase-DNA-binding protein 1;CHD1 protein	CHD1	Isoform 1 of Chromodomain-helicase-DNA-binding protein 1;Isoform 2 of Chromodomain-helicase-DNA-binding protein 1	O14646-1;O14646;O14646-2;Q7Z4M7	2	15	14	10	11.1	7.5406e-51	13	11	12	8	10	7	9.5857	23	18.214	13	0.089332	10	10	7.4	29638000	15766000	13872000
IPI00033561;IPI00479871;IPI00783594;IPI00953520;IPI00737869;IPI00787772	IPI00033561;IPI00479871;IPI00783594;IPI00953520	RNA-binding protein with serine-rich domain 1;SR-related protein LDC2	LDC2;RNPS1	Isoform 1 of RNA-binding protein with serine-rich domain 1;Isoform 2 of RNA-binding protein with serine-rich domain 1;Isoform 3 of RNA-binding protein with serine-rich domain 1;Putative uncharacterized protein RNPS1 (Fragment)	Q15287-1;Q15287;Q15287-2;Q15287-3;C9JEV2	6	5	5	5	23.3	1.3681e-77	5	4	5	5	4	4	10.382	30	18.782	16	0.032362	14	23.3	20.3	1021600000	129060000	892590000
IPI00006167;IPI00746326	IPI00006167;IPI00746326	Protein phosphatase 1C;Protein phosphatase 1G;Protein phosphatase 2C isoform gamma;Protein phosphatase magnesium-dependent 1 gamma;cDNA, FLJ92810, highly similar to Homo sapiens protein phosphatase 1G (formerly 2C), magnesium-dependent, gamma isoform (PPM1G), mRNA;cDNA FLJ45688 fis, clone FCBBF3021191, highly similar to Protein phosphatase 2C isoform gamma (EC 3.1.3.16);cDNA FLJ57252, highly simi…	PPM1C;PPM1G;hCG_21229	Protein phosphatase 1G;Protein phosphatase 1G variant (Fragment)	O15355;B2R665;B3KXL8;B4DDC8;Q6IAU5;Q96IN7;Q59GB2	2	6	6	6	18.1	1.267e-20	2	6	2	2	6	6	0.10327	9	14.951	3	0.050348	6	4.8	18.1	32267000	5766700	26500000
IPI00023860;IPI00797545;IPI00789029;IPI00902909;IPI00922322	IPI00023860;IPI00797545;IPI00789029;IPI00902909;IPI00922322	NAP-1-related protein;Nucleosome assembly protein 1-like 1;cDNA FLJ58569, highly similar to Nucleosome assembly protein 1-like 1;cDNA FLJ60539, highly similar to Nucleosome assembly protein 1-like 1;cDNA FLJ30458 fis, clone BRACE2009421, highly similar to NUCLEOSOME ASSEMBLY PROTEIN 1-LIKE 1;cDNA FLJ16112 fis, clone 3NB692001853, highly similar to NUCLEOSOME ASSEMBLY PROTEIN 1-LIKE 1;Nucleosome a…	NAP1L1;NRP;hCG_2015037	Nucleosome assembly protein 1-like 1;cDNA FLJ60539, highly similar to Nucleosome assembly protein 1-like 1;cDNA FLJ30458 fis, clone BRACE2009421, highly similar to NUCLEOSOME ASSEMBLY PROTEIN 1-LIKE 1;Nucleosome assembly protein 1-like 1, isoform CRA_c;cDN	P55209;B7Z9C2;B7Z2V4;B3KNT8;B3KV44;B7Z4K9;B7Z5H0	5	7	7	6	22.3	6.9542e-29	7	5	7	6	5	5	12.242	14	16.009	8	0.054008	6	22.3	14.8	54412000	28404000	26009000
IPI00184330;IPI00922181;IPI00795155	IPI00184330;IPI00922181	DNA replication licensing factor MCM2;Minichromosome maintece protein 2 homolog;Nuclear protein BM28;cDNA FLJ46429 fis, clone THYMU3014372, highly similar to DNA replication licensing factor MCM2;cDNA FLJ55651, highly similar to DNA replication licensing factor MCM2;cDNA FLJ53276, moderately similar to DNA replication licensing factor MCM2;MCM2 protein	BM28;CCNL1;CDCL1;KIAA0030;MCM2	DNA replication licensing factor MCM2;cDNA FLJ53276, moderately similar to DNA replication licensing factor MCM2	P49736;B3KXZ4;B4DSV5;B7Z8Z6;Q9BWF4	3	13	13	13	19.7	1.5852e-93	11	8	11	11	8	8	3.6152	19	16.574	11	0.037674	8	16.6	12.2	107310000	85697000	21610000
IPI00788907;IPI00936922;IPI00063242;IPI00888849;IPI00008816;IPI00552928	IPI00788907;IPI00936922;IPI00063242	Bcl-XL-binding protein v68;Phosphoglycerate mutase family member 5;Serine/threonine-protein phosphatase PGAM5, mitochondrial;Phosphoglycerate mutase 5, long isoform;Putative uncharacterized protein PXMP2	PGAM5;PGAM5-L;PXMP2	Isoform 1 of Serine/threonine-protein phosphatase PGAM5, mitochondrial;Putative uncharacterized protein PXMP2;Isoform 2 of Serine/threonine-protein phosphatase PGAM5, mitochondrial	Q96HS1-1;Q96HS1;A9LN06;C9IZY7;Q96HS1-2	6	9	9	9	36.3	4.4071e-69	8	8	8	8	8	8	0.26355	19	18.229	8	0.11035	11	32.2	33.9	153490000	64146000	89341000
IPI00003311	IPI00003311	DNA-directed RNA polymerase III subunit L;DNA-directed RNA polymerases I, II, and III subunit RPABC5;RNA polymerase II 7.6 kDa subunit;RPB10 homolog	POLR2L	DNA-directed RNA polymerases I, II, and III subunit RPABC5	P62875	1	1	1	1	16.4	0.050006	1	0	1	1	0	0	NaN	1	NaN	1	NaN	0	16.4	0	792140	792140	0
IPI00007334;IPI00946415;IPI00911038;IPI00215975;IPI00297991;REV__IPI00019502;REV__IPI00395772;REV__IPI00742780	IPI00007334;IPI00946415;IPI00911038;IPI00215975;IPI00297991	Apoptotic chromatin condensation inducer in the nucleus;ACIN1 protein;cDNA FLJ50838, highly similar to Apoptotic chromatin condensation inducer in thenucleus;Putative uncharacterized protein DKFZp667N107	ACIN1;ACINUS;KIAA0670;DKFZp667N107	Isoform 1 of Apoptotic chromatin condensation inducer in the nucleus;apoptotic chromatin condensation inducer 1 isoform 2;apoptotic chromatin condensation inducer 1 isoform 3;Isoform 2 of Apoptotic chromatin condensation inducer in the nucleus;Isoform 3 of	Q9UKV3-1;Q9UKV3;B2RTT4;B4DQZ7;Q69YJ6;Q9UKV3-2;Q9UKV3-3	8	28	28	28	23.9	2.7872e-168	24	23	24	24	23	23	7.0174	72	14.516	41	0.036758	31	18.6	20.8	613910000	361950000	251950000
IPI00011698;IPI00940972;IPI00927280	IPI00011698;IPI00940972;IPI00927280	18 kDa Sin3-associated polypeptide;2HOR0202;Cell growth-inhibiting gene 38 protein;Histone deacetylase complex subunit SAP18;Sin3-associated polypeptide p18	GIG38;SAP18	Sin3A-associated protein, 18kDa;Histone deacetylase complex subunit SAP18;Putative uncharacterized protein SAP18	O00422;C9JAE7	3	10	10	10	58.1	2.0716e-120	9	8	9	9	8	8	0.11301	29	15.855	13	0.042102	16	54.1	47.7	153240000	47586000	105650000
IPI00071189;IPI00215999;IPI00071185;IPI00376979;IPI00942449;IPI00937307;IPI00376983;IPI00816795;IPI00099746;IPI00642438;IPI00070809;IPI00219508;IPI00641338;IPI00334381;IPI00071188;IPI00942877;IPI00395687;IPI00939540;IPI00736011;IPI00337617;IPI00376980;IPI00759690;IPI00024414;IPI00294006;IPI00911073;IPI00024413;IPI00887666;IPI00937005;IPI00954484;IPI00953966	IPI00071189;IPI00215999;IPI00071185;IPI00376979;IPI00942449;IPI00937307;IPI00376983;IPI00816795;IPI00099746;IPI00642438;IPI00070809;IPI00219508;IPI00641338;IPI00334381;IPI00071188;IPI00942877;IPI00395687;IPI00939540;IPI00736011;IPI00337617;IPI00376980;IPI00759690;IPI00024414;IPI00294006	Cell division cycle 2-like protein kinase 1;Cell division protein kinase 11B;Galactosyltransferase-associated protein kinase p58/GTA;p58 CLK-1;PITSLRE serine/threonine-protein kinase CDC2L1;cDNA FLJ59152, highly similar to PITSLRE serine/threonine-protein kinaseCDC2L1 (EC 2.7.11.22);Cell division cycle 2-like 1 (PITSLRE proteins);CDC2L1 protein;Cell division cycle 2-like 2 (PITSLRE proteins);Cell…	CDC2L1;CDK11;CDK11B;PITSLREA;PK58;CDC2L2;RP1-283E3.2-003;CDC2L3;CDK11A;PITSLREB;RP1-283E3.2-008	92 kDa protein;Isoform SV9 of PITSLRE serine/threonine-protein kinase CDC2L1;Isoform SV1 of PITSLRE serine/threonine-protein kinase CDC2L1;Isoform 2 of PITSLRE serine/threonine-protein kinase CDC2L1;91 kDa protein;91 kDa protein;Isoform 8 of PITSLRE serine	P21127-1;P21127;P21127-2;B4E3D9;B7ZVY7;Q6PK02;P21127-3;Q5QPR3;P21127-8;Q9UQ88-1;Q9UQ88;Q9UQ88-2;Q9UQ88-3;Q9UQ88-10;A8MSR3;B4E0M9;B4E0N4;Q05C84;Q9UQ88-4;P21127-9;Q4VBY6;Q5QPR4;Q96CA8;P21127-6;A4VCI5;Q6P5Y5;P21127-10;P21127-5;P21127-4;P21127-12;Q9UQ88-5;Q9UQ88-9	30	7	7	7	9.7	3.8124e-15	3	6	3	3	6	6	0.46211	8	11.294	3	0.13825	5	4.9	7.8	22807000	8481900	14325000
IPI00185146	IPI00185146	Importin-9;Ran-binding protein 9	HSPC273;IMP9;IPO9;KIAA1192;RANBP9	Importin-9	Q96P70	1	13	13	13	22.3	5.2492e-63	7	12	7	7	12	12	0.098292	25	12.514	9	0.037996	16	11.6	20.7	87883000	56653000	31230000
IPI00917297;IPI00177381	IPI00917297;IPI00177381	Putative uncharacterized protein CWC22;fSAPb;Nucampholin homolog;Pre-mRNA-splicing factor CWC22 homolog	CWC22;KIAA1604;NCM	Putative uncharacterized protein CWC22;Pre-mRNA-splicing factor CWC22 homolog	B7WP27;B7WP74;Q9HCG8	2	7	7	7	10.7	9.3013e-23	5	7	5	5	7	7	0.92286	10	12.416	5	0.028279	5	8.8	10.7	25293000	10292000	15001000
IPI00395474;IPI00930345	IPI00395474	Atherin;Sterile alpha motif domain-containing protein 1	SAMD1	Atherin	Q6SPF0;C9JNJ0	2	5	5	5	13.2	2.6619e-10	3	4	3	3	4	4	1.2645	6	13.62	3	0.11885	3	8.2	11.7	27257000	14383000	12874000
IPI00032003;IPI00552214	IPI00032003;IPI00552214	Emerin;EMD protein;Emerin (Emery-Dreifuss muscular dystrophy), isoform CRA_a;Emerin (Emery-Dreifuss muscular dystrophy), isoform CRA_b	EDMD;EMD;STA;hCG_41343;XX-FW88778H2.1-001;XX-FW88778H2.1-010	Emerin;Emerin (Emery-Dreifuss muscular dystrophy), isoform CRA_b	P50402;Q6FI02;Q5HY57	2	6	6	6	26.8	2.0864e-31	5	4	5	5	4	4	7.2589	11	12.107	6	0.10338	5	22.8	19.7	15944000	8525600	7418400
IPI00549296;IPI00333699;IPI00794827;IPI00792209	IPI00549296;IPI00333699;IPI00794827;IPI00792209	SAP30-binding protein;Transcriptional regulator protein HCNGP;Putative uncharacterized protein DKFZp586L2022;cDNA FLJ53632, highly similar to SAP30-binding protein	HCNGP;HTRG;HTRP;SAP30BP;DKFZp586L2022	Isoform 1 of SAP30-binding protein;Isoform 2 of SAP30-binding protein;cDNA FLJ53632, highly similar to SAP30-binding protein;20 kDa protein	Q9UHR5-1;Q9UHR5;B3KML7;Q9UHR5-2;Q659G6;B7Z4X9	4	2	2	2	8.8	5.5553e-06	2	1	2	2	1	1	9.2409	3	9.8486	2		1	8.8	3.9	2292700	1374300	918390
IPI00004344;IPI00383219	IPI00004344;IPI00383219	AF4/FMR2 family member 4;ALL1-fused gene from chromosome 5q31 protein;Major CDK9 elongation factor-associated protein;AFF4 protein	AF5Q31;AFF4;HSPC092;MCEF	Isoform 1 of AF4/FMR2 family member 4;Isoform 2 of AF4/FMR2 family member 4	Q9UHB7-1;Q9UHB7;Q9UHB7-2;Q8TAX5	2	6	6	6	7.1	9.1531e-14	3	5	3	3	5	5	0.17562	9	8.9906	3	0.12054	6	3.2	5.8	7342600	1976200	5366400
IPI00027280;IPI00217709;IPI00941371;IPI00926528;IPI00925477;IPI00926182	IPI00027280;IPI00217709;IPI00941371;IPI00926528;IPI00925477	DNA topoisomerase 2-beta;DNA topoisomerase II, beta isozyme;Topoisomerase IIb;DNA topoisomerase 2;cDNA FLJ50986, highly similar to DNA topoisomerase 2-beta (EC 5.99.1.3);cDNA, FLJ79391, highly similar to DNA topoisomerase 2-beta (EC 5.99.1.3);DNA topoisomerase II, beta isozyme variant;Antigen MLAA-44;Putative uncharacterized protein;DNA topoisomerase II beta;Topoisomerase II beta	TOP2B;topIIb;top2beta	Isoform Beta-2 of DNA topoisomerase 2-beta;Isoform Beta-1 of DNA topoisomerase 2-beta;134 kDa protein;138 kDa protein;Topoisomerase II beta	Q02880-1;Q02880;Q6LBI8;Q02880-2;B4DKD0;B4DLV2;B7ZB27;Q59H80;Q6W6M6;Q71UH4;Q8WTY5;Q6LC06	6	88	70	70	53.2	0	70	82	56	56	65	65	0.24083	191	10.905	91	0.11405	100	41.6	51.7	1543300000	980130000	563130000
IPI00655922;IPI00293963;IPI00334502;IPI00942198;IPI00927254;IPI00943174;IPI00218948;IPI00181285;IPI00069208	IPI00655922;IPI00293963;IPI00334502;IPI00942198;IPI00927254	Chromodomain Y-like protein;cDNA FLJ57292, highly similar to Chromodomain Y-like protein;cDNA FLJ77415, highly similar to Homo sapiens chromodomain protein, Y-like (CDYL), transcript variant 2, mRNA;Putative uncharacterized protein CDYL	CDYL;CDYL1	Isoform 2 of Chromodomain Y-like protein;Isoform 1 of Chromodomain Y-like protein;chromodomain protein, Y chromosome-like isoform d;Isoform 3 of Chromodomain Y-like protein;Putative uncharacterized protein CDYL	Q9Y232-2;Q9Y232;B4DLG4;Q9Y232-1;A8K6D6;Q9Y232-3;C9JQG7	9	8	8	8	18.9	7.9923e-56	2	8	2	2	8	8	0.19031	13	11.139	4	0.11693	9	3.7	18.9	17795000	4625800	13169000
IPI00641109;IPI00029484;IPI00219027;IPI00642326;IPI00643802;IPI00645504;IPI00642618	IPI00641109;IPI00029484;IPI00219027;IPI00642326	Putative uncharacterized protein ZMYM3;Zinc finger MYM-type protein 3;Zinc finger protein 261	ZMYM3;DXS6673E;KIAA0385;ZNF261	Putative uncharacterized protein ZMYM3;Isoform 1 of Zinc finger MYM-type protein 3;Isoform 2 of Zinc finger MYM-type protein 3;Putative uncharacterized protein ZMYM3	A6NHB5;Q14202-1;Q14202;Q14202-2;A6NHN7	7	8	8	7	8.5	1.6028e-62	6	6	6	5	6	5	7.0724	9	9.8272	5	0.15741	4	6.6	6.6	11454000	5645500	5808200
IPI00024662	IPI00024662	Antigen p25;Chromobox protein homolog 5;Heterochromatin protein 1 homolog alpha;CBX5 protein	CBX5;HP1A	Chromobox protein homolog 5	P45973;Q6I9T7	1	4	4	4	25.1	7.3655e-18	3	3	3	3	3	3	0.1825	7	12.556	3	0.11489	4	16.8	20.9	7935300	2804300	5131000
IPI00645192;IPI00418234;IPI00872623;IPI00943825;IPI00893388;IPI00556071;IPI00852714	IPI00645192;IPI00418234;IPI00872623;IPI00943825	Methyl-CpG-binding protein 2;cDNA FLJ75240, highly similar to Homo sapiens methyl CpG binding protein 2 (MECP2) mRNA;Mutant methyl CpG binding protein 2 transcript variant 1;Methyl CpG binding protein 2 isoform 1;Truncated methyl CpG binding protein 2 transcript 1	MECP2	Isoform B of Methyl-CpG-binding protein 2;Isoform A of Methyl-CpG-binding protein 2;Putative uncharacterized protein MECP2 (Fragment);Truncated methyl CpG binding protein 2 transcript 1	P51608-2;P51608;A8K079;C6KG45;D0UU70;P51608-1;A8MW75;C6KG44	7	14	14	14	31.5	2.2057e-49	8	14	8	8	14	14	0.12194	28	11.388	10	0.094317	18	22.5	31.5	112610000	28722000	83887000
IPI00030968	IPI00030968	Uncharacterized protein C9orf142	C9orf142	Isoform 1 of Uncharacterized protein C9orf142	Q9BUH6-1;Q9BUH6	1	4	4	4	26.5	5.1576e-21	3	2	3	3	2	2	9.2898	5	11.909	3	0.2369	2	20.6	13.2	6410300	4291200	2119100
IPI00059292;IPI00797788;IPI00745029;IPI00789807;IPI00872105	IPI00059292;IPI00797788;IPI00745029;IPI00789807	Protein mago nashi homolog 2;Putative uncharacterized protein MAGOHB	MAGOH2;MAGOHB	Protein mago nashi homolog 2;12 kDa protein;Putative uncharacterized protein MAGOHB;11 kDa protein	Q96A72;A6NEC0	5	11	11	1	75	4.7559e-45	11	9	11	1	9	1	7.7929	24	13.101	13	0.02515	11	75	68.2	369890000	63020000	306870000
IPI00784161;IPI00430770;IPI00456683	IPI00784161	Tat-cotransactivator 2 protein;Transcription elongation factor SPT6	KIAA0162;SPT6H;SUPT6H	Isoform 1 of Transcription elongation factor SPT6	Q7KZ85-1;Q7KZ85;A7E2B4	3	10	10	10	7.5	1.1354e-15	7	8	7	7	8	8	0.282	15	10.58	7	0.13264	8	4.2	6.3	14612000	8326400	6285100
IPI00396310;IPI00873029	IPI00396310;IPI00873029	cDNA FLJ61397, highly similar to AF4/FMR2 family member 1;AFF1 protein;AF4/FMR2 family, member 1;AF4/FMR2 family, member 1, isoform CRA_b;AF-4 protein;AF4/FMR2 family member 1;ALL1-fused gene from chromosome 4 protein;Protein FEL;Proto-oncogene AF4;cDNA FLJ55278, highly similar to AF4/FMR2 family member 1;Putative uncharacterized protein MLLT2	AFF1;hCG_1816301;AF-4;AF4;FEL;MLLT2;PBM1	myeloid/lymphoid or mixed-lineage leukemia trithorax homolog 2 isoform 1;AF4/FMR2 family member 1	B4DTU1;Q05D98;Q14C88;Q6LA76;P51825;B4DJU9;Q712L1	2	4	4	4	3.4	5.6237e-10	3	2	3	3	2	2	6.7319	3	7.9266	2		1	2.5	1.6	1722800	1043800	678950
IPI00941899;IPI00220644;IPI00479186;IPI00909560;IPI00847989;IPI00888126;IPI00910979;IPI00604528;IPI00743713;IPI00871353;IPI00027165;IPI00941093;IPI00909829	IPI00941899;IPI00220644;IPI00479186;IPI00909560;IPI00847989;IPI00888126;IPI00910979;IPI00604528	Cytosolic thyroid hormone-binding protein;Opa-interacting protein 3;p58;Pyruvate kinase 2/3;Pyruvate kinase isozymes M1/M2;Pyruvate kinase muscle isozyme;Thyroid hormone-binding protein 1;Tumor M2-PK;Pyruvate kinase;Pyruvate kinase M2	OIP3;PK2;PK3;PKM;PKM2	66 kDa protein;Isoform M1 of Pyruvate kinase isozymes M1/M2;Isoform M2 of Pyruvate kinase isozymes M1/M2;Pyruvate kinase;Pyruvate kinase;similar to pyruvate kinase, muscle;Pyruvate kinase;Pyruvate kinase	P14618-2;P14618;P14618-1;B4DRT3;B4DNK4;Q8WUW7;Q9NYI7;Q9UK31;Q9UKK4;B4DUU6;Q504U3	13	4	4	4	8.6	1.1203e-27	3	2	3	3	2	2	0.27746	3	10.22	2		1	5.8	4.6	393700000	393370000	329640
IPI00001757;IPI00216659;IPI00383083	IPI00001757;IPI00216659	Binder of OVCA1-1;Ribonucleoprotein RBM8A;RNA-binding motif protein 8A;RNA-binding protein 8A;RNA-binding protein Y14	HSPC114;MDS014;RBM8;RBM8A	Isoform 1 of RNA-binding protein 8A;Isoform 2 of RNA-binding protein 8A	Q9Y5S9-1;Q9Y5S9;Q9Y5S9-2	3	7	7	7	70.7	3.4732e-72	6	6	6	6	6	6	0.94043	16	11.65	8	0.038811	8	55.2	66.1	124660000	45874000	78783000
IPI00399164;IPI00455219;IPI00908840	IPI00399164;IPI00455219	AT-rich interactive domain-containing protein 5B;Modulator recognition factor 2;MRF1-like protein;ARID5B protein	ARID5B;DESRT;MRF2	Isoform 1 of AT-rich interactive domain-containing protein 5B;Isoform 2 of AT-rich interactive domain-containing protein 5B	Q14865-1;Q14865;Q05DG6;Q32Q59;Q6NZ42;Q14865-2	3	10	10	10	9.9	3.5226e-38	6	8	6	6	8	8	0.43447	15	9.2589	7	0.1454	8	5.6	8.2	25404000	9304800	16099000
IPI00009328;IPI00793328;IPI00790077;IPI00910691;IPI00792676;IPI00927069;IPI00927480;IPI00815667;IPI00794324;IPI00791914;IPI00794607;IPI00927306	IPI00009328	ATP-dependent RNA helicase DDX48;ATP-dependent RNA helicase eIF4A-3;DEAD box protein 48;Eukaryotic initiation factor 4A-III;Eukaryotic initiation factor 4A-like NUK-34;Eukaryotic translation initiation factor 4A isoform 3;Nuclear matrix protein 265	DDX48;EIF4A3;KIAA0111	Eukaryotic initiation factor 4A-III	P38919	12	27	27	24	75.4	3.9777e-157	23	21	23	20	21	20	7.4794	68	10.172	37	0.033972	31	59.1	67.2	704200000	387520000	316670000
IPI00020928;IPI00644515;IPI00643708	IPI00020928;IPI00644515;IPI00643708	Mitochondrial transcription factor 1;Transcription factor 6;Transcription factor 6-like 2;Transcription factor A, mitochondrial;TFAM protein;Putative uncharacterized protein TFAM	TCF6;TCF6L2;TFAM	Transcription factor A, mitochondrial;Putative uncharacterized protein TFAM;Putative uncharacterized protein TFAM	Q00059;A9QXC6;Q6LES8;A8MRB2;Q05D31;Q3SX57;C9JGW4	3	10	10	10	31.7	8.8793e-83	10	9	10	10	9	9	1.4473	34	11.278	17	0.18162	17	31.7	31.7	432830000	143360000	289470000
IPI00219306;IPI00513955	IPI00219306;IPI00513955	Protein mago nashi homolog;cDNA FLJ55283, moderately similar to Protein mago nashi homolog;Mago-nashi homolog, proliferation-associated (Drosophila);Mago-nashi homolog, proliferation-associated (Drosophila), isoform CRA_a	MAGOH;MAGOHA;hCG_33396;RP5-1024G6.4-002	Protein mago nashi homolog;Mago-nashi homolog, proliferation-associated (Drosophila), isoform CRA_a	P61326;B1ARP8	2	11	1	1	75.3	2.6416e-44	11	9	1	1	1	1	0.7587	4	9.5251	2	0.03549	2	75.3	68.5	4953900	1979000	2974900
IPI00010948;IPI00798036;IPI00790584;IPI00647769	IPI00010948;IPI00798036;IPI00790584	Acid finger protein;RING finger protein 95;Tripartite motif-containing protein 26;Zinc finger protein 173;Tripartite motif-containing 26;Tripartite motif-containing 26, isoform CRA_a;Zn-finger protein	RNF95;TRIM26;ZNF173;DAAP-200B17.5-001;DADB-23P23.6-001;DAMA-361I19.5-001;DAMC-72C9.6-001;DAQB-44E15.6-002;DASS-211F20.5-001;hCG_23771;XXbac-BCX300M20.2-003;XXbac-BPG254M11.2-001;DAAP-200B17.5-005;DADB-23P23.6-005;DAMA-361I19.5-005;DAMC-72C9.6-005;DAQB-44E15.6-005;DASS-211F20.5-005;XXbac-BCX300M20.2-005;XXbac-BPG254M11.2-005;DAAP-200B17.5-009;DADB-23P23.6-009;DAMA-361I19.5-009;DAMC-72C9.6-009;DASS…	Tripartite motif-containing protein 26;Tripartite motif-containing 26;Tripartite motif-containing 26	Q12899;Q5SRL2;A2AE48;A2AE51	4	8	8	8	18	1.6441e-19	4	6	4	4	6	6	0.30505	10	9.5308	4	0.27358	6	7.1	14.7	34440000	16534000	17906000
IPI00414021;IPI00909892;IPI00414022;IPI00514646;IPI00477262;IPI00939940	IPI00414021;IPI00909892;IPI00414022;IPI00514646	E3 ubiquitin-protein ligase TRIM41;RING finger-interacting protein with C kinase;Tripartite motif-containing protein 41;Putative uncharacterized protein DKFZp434N1710;Putative uncharacterized protein DKFZp666N1710;FLJ00123 protein	RINCK;TRIM41;DKFZp434N1710;DKFZp666N1710;FLJ00123	Isoform 1 of E3 ubiquitin-protein ligase TRIM 41;Isoform 3 of E3 ubiquitin-protein ligase TRIM 41;Isoform 2 of E3 ubiquitin-protein ligase TRIM 41;Isoform 4 of E3 ubiquitin-protein ligase TRIM 41	Q8WV44-1;Q8WV44;Q8WV44-3;Q9NT12;Q8WV44-2;Q658W3;Q8TES0;Q8WV44-4	6	12	12	12	27.3	6.1899e-62	8	10	8	8	10	10	0.20606	17	11.191	8	0.096299	9	17.6	23.7	108610000	58818000	49789000
IPI00159322;IPI00871677;IPI00220381;IPI00879664	IPI00159322;IPI00871677;IPI00220381	Nuclear factor SPBP;Protein AR1;Stromelysin-1 PDGF-responsive element-binding protein;Transcription factor 20;Putative uncharacterized protein TCF20	KIAA0292;SPBP;TCF20	Isoform 1 of Transcription factor 20;Putative uncharacterized protein TCF20;Isoform 2 of Transcription factor 20	Q9UGU0-1;Q9UGU0;A8MWZ2;Q9UGU0-2	4	5	5	5	3.8	1.6361e-14	4	3	4	4	3	3	5.8364	9	6.9276	5	0.03449	4	3.1	2.1	38793000	9804800	28989000
IPI00008091	IPI00008091	Putative DNA helicase INO80 complex homolog 1;cDNA FLJ77049, highly similar to Homo sapiens homolog of yeast INO80 (INO80), transcript variant 2, mRNA;cDNA FLJ11314 fis, clone PLACE1010134, weakly similar to TRANSCRIPTION REGULATORY PROTEIN SNF2	INO80;INOC1;KIAA1259	Putative DNA helicase INO80 complex homolog 1	Q9ULG1;A8K2V6;Q9NUK2	1	4	4	4	3.1	1.8883e-08	3	1	3	3	1	1	5.7583	4	6.8943	3		1	2.5	0.6	3952000	1809500	2142500
IPI00100630	IPI00100630	Protein ENL;YEATS domain-containing protein 1	ENL;LTG19;MLLT1;YEATS1	Protein ENL	Q03111	1	4	4	4	9.5	2.7561e-14	1	4	1	1	4	4	0.16183	7	7.7595	2	0.13585	5	3.2	9.5	47212000	2959000	44253000
IPI00657791;IPI00784657;IPI00892724;IPI00895942;IPI00150554	IPI00657791;IPI00784657;IPI00892724;IPI00895942;IPI00150554	Cell division cycle-associated 7-like protein;Protein JPO2;Transcription factor RAM2;cDNA FLJ76447, highly similar to Homo sapiens cell division cycle associated 7-like (CDCA7L), mRNA;cDNA FLJ38646 fis, clone HHDPC2006460, highly similar to Homo sapiens cell division cycle associated 7-like (CDCA7L), mRNA;Cell division cycle associated 7-like, isoform CRA_b;cDNA FLJ54095, highly similar to Homo s…	CDCA7L;HR1;JPO2;R1;hCG_40002	Isoform 1 of Cell division cycle-associated 7-like protein;Isoform 2 of Cell division cycle-associated 7-like protein;cell division cycle associated 7-like isoform 2;cell division cycle associated 7-like isoform 3;Putative uncharacterized protein CDCA7L	Q96GN5-1;Q96GN5;A4D141;A8K8X5;Q96GN5-2;B3KTR5;B4DUT3;C9K0Y1;A8MT56	5	4	4	4	11.7	9.9351e-21	3	2	3	3	2	2	7.2248	5	10.395	3	0.16216	2	6.6	7.7	34307000	26149000	8157600
IPI00412415;IPI00383565	IPI00412415;IPI00383565	ATP-dependent chromatin-remodeling protein;ATP-utilizing chromatin assembly and remodeling factor 1;Bromodomain adjacent to zinc finger domain protein 1A;CHRAC subunit ACF1;hWALp1;Williams syndrome transcription factor-related chromatin-remodeling factor 180;cDNA FLJ14383 fis, clone HEMBA1002035, highly similar to Bromodomain adjacent to zinc finger domain protein 1A;BAZ1A protein;Bromodomain adj…	ACF1;BAZ1A;HSPC317;WCRF180	Isoform 1 of Bromodomain adjacent to zinc finger domain protein 1A;Isoform 2 of Bromodomain adjacent to zinc finger domain protein 1A	Q9NRL2-1;Q9NRL2;Q9NRL2-2;B3KND8;Q05CW0;Q32ND1;Q59G54	2	30	30	30	26.9	6.8458e-126	25	25	25	25	25	25	2.3151	61	7.3598	31	0.27089	30	21.5	23.3	157030000	57623000	99406000
IPI00794880;IPI00398992;IPI00719073;IPI00939742;IPI00472901;IPI00954579;IPI00953431;IPI00395823	IPI00794880	ATP-dependent helicase CHD7;Chromodomain-helicase-DNA-binding protein 7;cDNA FLJ57840, highly similar to Chromodomain-helicase-DNA-binding protein 7 (EC 3.6.1.-)	CHD7;KIAA1416	Isoform 1 of Chromodomain-helicase-DNA-binding protein 7	Q9P2D1-1;Q9P2D1;B4DIS0	8	34	34	27	15	5.6103e-131	26	22	26	21	22	16	1.2377	46	7.1399	25	0.23294	21	11.1	9.3	93832000	55195000	38637000
IPI00815893;IPI00023109;IPI00942840;IPI00902738	IPI00815893;IPI00023109	ATP-dependent helicase CHD2;Chromodomain-helicase-DNA-binding protein 2;cDNA FLJ76689, highly similar to Homo sapiens chromodomain helicase DNA binding protein 2 (CHD2), mRNA;Chromodomain helicase DNA binding protein 2	CHD2	Isoform 1 of Chromodomain-helicase-DNA-binding protein 2;Isoform 2 of Chromodomain-helicase-DNA-binding protein 2	O14647-1;O14647;O14647-2;A8K9Y5;C6G482;Q8N677	4	13	8	8	8.4	3.2642e-38	8	12	3	3	8	8	0.164	11	5.7536	3	0.14657	8	4.6	7.9	12940000	3333000	9607100
IPI00096972;IPI00892914;IPI00892814;IPI00220795;IPI00788863;IPI00893814;IPI00797257;IPI00892722;IPI00939492;IPI00940015;IPI00893334;IPI00941307;IPI00892976;IPI00640176;IPI00220796	IPI00096972;IPI00892914;IPI00892814;IPI00220795;IPI00788863;IPI00893814;IPI00797257;IPI00892722;IPI00939492;IPI00940015;IPI00893334;IPI00941307;IPI00892976	Euchromatic histone-lysine N-methyltransferase 2;Histone H3-K9 methyltransferase 3;Histone-lysine N-methyltransferase, H3 lysine-9 specific 3;HLA-B-associated transcript 8;Lysine N-methyltransferase 1C;Protein G9a;cDNA FLJ61730, highly similar to Histone-lysine N-methyltransferase, H3 lysine-9 specific 3 (EC 2.1.1.43);HLA-B associated transcript 8 BAT8 isoform a variant	BAT8;C6orf30;EHMT2;G9A;KMT1C;NG36;DAAP-66K18.3-007;DAMC-303C24.5-007;DADB-333F21.8-008;DAQB-331I12.8-009;XXbac-BCX40G17.8-008;XXbac-BPG254B15.8-008;DAAP-66K18.3-008;DAMC-303C24.5-008;DADB-333F21.8-009;DAQB-331I12.8-008;XXbac-BCX40G17.8-009;XXbac-BPG254B15.8-009;DAAP-66K18.3-009;DAMC-303C24.5-009;DASS-36P22.3-001;DASS-36P22.3-007	Isoform 1 of Histone-lysine N-methyltransferase, H3 lysine-9 specific 3;132 kDa protein;Euchromatic histone-lysine N-methyltransferase 2;Isoform 2 of Histone-lysine N-methyltransferase, H3 lysine-9 specific 3;Euchromatic histone-lysine N-methyltransferase	Q96KQ7-1;Q96KQ7;Q5JQ92;B0UZY3;Q96KQ7-2;Q5JP83;A2ABF9;B0UZY1;A2ABF8;B7Z852;B0UZY0;Q59FM7;A2BED7;A2BED6	15	16	16	16	18	1.3441e-65	9	13	9	9	13	13	0.29356	23	7.1048	10	0.21243	13	11.7	15.6	62090000	15509000	46581000
IPI00006196;IPI00030136	IPI00006196	Nuclear mitotic apparatus protein 1;SP-H antigen;cDNA FLJ76708, highly similar to Homo sapiens nuclear mitotic apparatus protein 1 (NUMA1), mRNA;NUMA1 protein;Nuclear mitotic apparatus protein 1 variant;Putative uncharacterized protein;Nuclear mitotic apparatus protein	NUMA;NUMA1;NuMA	Isoform 2 of Nuclear mitotic apparatus protein 1	Q14980-2;Q14980;A8K394;Q3SYK8;Q59HB8;Q7Z757;Q96HN5;Q9UPG3	2	86	86	1	50.2	0	81	70	81	1	70	1	3.6435	225	7.3673	119	0.29439	106	47.5	42.9	1303900000	740620000	563240000
IPI00552897;IPI00641106;IPI00894221;IPI00953089;IPI00470805;IPI00937211;IPI00895860;IPI00939838;IPI00895842;IPI00792132;IPI00941028;IPI00908887;IPI00941526;IPI00828041;IPI00795103;IPI00791591	IPI00552897;IPI00641106;IPI00894221;IPI00953089;IPI00470805;IPI00937211;IPI00895860;IPI00939838;IPI00895842	Mediator of DNA damage checkpoint protein 1;Nuclear factor with BRCT domains 1;Mediator of DNA damage checkpoint 1;cDNA FLJ51571, moderately similar to Mediator of DNA damage checkpoint protein 1;Putative uncharacterized protein ENSP00000403601;Mediator of DNA damage checkpoint 1 variant 3	KIAA0170;MDC1;NFBD1;DAQB-47P19.7-006	Isoform 1 of Mediator of DNA damage checkpoint protein 1;227 kDa protein;227 kDa protein;Mediator of DNA damage checkpoint 1;Isoform 2 of Mediator of DNA damage checkpoint protein 1;cDNA FLJ51571, moderately similar to Mediator of DNA damage checkpoint pro	Q14676-1;Q14676;B7ZCV9;Q14676-2;B4DYH4;C9JCC2;Q14676-3;Q14676-4;A1Z5I7	16	51	51	51	39.4	0	41	43	41	41	43	43	0.45222	114	7.1673	56	0.19943	58	32.6	34.1	574770000	304750000	270010000
IPI00289601;IPI00929375;IPI00555868	IPI00289601;IPI00929375	Histone deacetylase 2;cDNA FLJ34837 fis, clone NT2NE2010632, highly similar to HISTONE DEACETYLASE 2;Histone deacetylase 2, isoform CRA_a;cDNA FLJ40057 fis, clone TCERX2000431, highly similar to HISTONE DEACETYLASE 2	HDAC2;hCG_21384	Isoform 2 of Histone deacetylase 2;Isoform 1 of Histone deacetylase 2	Q92769-2;Q92769;Q92769-1;B3KRS5;B3KUJ5	3	9	9	5	19.9	1.624e-106	8	9	8	4	9	5	4.0627	48	7.4793	26	0.19905	22	18.6	19.9	199630000	113760000	85868000
IPI00023260	IPI00023260	Activating enhancer-binding protein 2 gamma;Transcription factor AP-2 gamma;Transcription factor ERF-1;cDNA, FLJ95025, highly similar to Homo sapiens transcription factor AP-2 gamma (activating enhancerbinding protein 2 gamma) (TFAP2C), mRNA;cDNA FLJ50899, highly similar to Transcription factor AP-2 gamma	TFAP2C	Transcription factor AP-2 gamma	Q92754;B2RAN6;B4DWK3	1	11	6	6	27.8	2.661e-43	5	11	3	3	6	6	0.1844	9	5.5615	3	0.13082	6	15.8	27.8	13433000	3971700	9460900
IPI00045914;IPI00640931;IPI00477898	IPI00045914	Msx2-interacting protein;SMART/HDAC1-associated repressor protein;SPEN homolog	KIAA0929;MINT;SHARP;SPEN	Msx2-interacting protein	Q96T58	3	13	13	13	4	1.3395e-78	12	9	12	12	9	9	2.2107	17	5.4043	9	0.21597	8	3.7	2.8	56173000	10319000	45854000
IPI00028071;IPI00643082;IPI00478691;IPI00843819	IPI00028071;IPI00643082;IPI00478691;IPI00843819	CDC-like kinase 2;Dual specificity protein kinase CLK2;CDC-like kinase 2, isoform CRA_a;cDNA FLJ75168, highly similar to Homo sapiens CDC-like kinase 2 (CLK2), transcript variant phclk2,mRNA;CDC-like kinase 2, isoform CRA_c;cDNA FLJ61616, highly similar to Dual specificity protein kinase CLK2 (EC 2.7.12.1);CLK2 protein;Similar to Dual specificity protein kinase CLK2 (CDC like kinase 2)	CLK2;hCG_15308;RP11-263K19.13-001;RP11-263K19.13-003;LOC402468;tcag7.1259	Isoform Long of Dual specificity protein kinase CLK2;CDC-like kinase 2;CDC-like kinase 2;Similar to Dual specificity protein kinase CLK2	P49760-1;P49760;A8K7I0;B1AVS9;B1AVT0;B7Z8N6;Q9BRG8;A4D150;A4D151	4	2	2	2	4.4	0.00062651	2	0	2	2	0	0	6.1888	2	6.1888	2		0	4.4	0	3515200	3515200	0
IPI00470627;IPI00845497;IPI00746978;IPI00952647;IPI00470931;IPI00845433;IPI00877041;IPI00552397	IPI00470627;IPI00845497;IPI00746978	E3 ubiquitin-protein ligase SHPRH;SNF2, histone-linker, PHD and RING finger domain-containing helicase;cDNA FLJ45012 fis, clone BRAWH3013264, highly similar to Homo sapiens SNF2 histone linker PHD RING helicase (SHPRH), mRNA	KIAA2023;SHPRH	SNF2 histone linker PHD RING helicase isoform a;Isoform 1 of E3 ubiquitin-protein ligase SHPRH;Isoform 4 of E3 ubiquitin-protein ligase SHPRH	Q149N8-1;Q149N8;B3KX98;Q149N8-4	8	12	12	12	8.8	1.3655e-37	7	7	7	7	7	7	1.3828	14	6.1479	7	0.25623	7	5.4	4.8	19587000	10125000	9461500
IPI00383105;IPI00746795;IPI00643741;IPI00941213;IPI00914955;IPI00644723	IPI00383105;IPI00746795;IPI00643741	ATP-dependent helicase CHD9;Chromatin-related mesenchymal modulator;Chromatin-remodeling factor CHROM1;Chromodomain-helicase-DNA-binding protein 9;Kismet homolog 2;Peroxisomal proliferator-activated receptor A-interacting complex 320 kDa protein;PPAR-alpha-interacting complex protein 320 kDa;CHD9 protein;Ciprofibrate bound protein p240 isoform PRIC320-2;cDNA FLJ57565, highly similar to Chromodoma…	AD-013;CHD9;KIAA0308;KISH2;PRIC320;x0008	Isoform 1 of Chromodomain-helicase-DNA-binding protein 9;Isoform 3 of Chromodomain-helicase-DNA-binding protein 9;Isoform 2 of Chromodomain-helicase-DNA-binding protein 9	Q3L8U1-1;Q3L8U1;B7ZML1;Q461N2;Q3L8U1-3;Q3L8U1-2;B4DR07;Q8NAR9	6	15	8	8	6.1	5.0466e-71	10	11	5	5	5	5	5.0625	8	5.6418	5	0.27732	3	4.1	4.4	6130700	3495700	2635000
IPI00221129;IPI00916446;IPI00008195;IPI00942734;IPI00018974;IPI00008192	IPI00221129;IPI00916446;IPI00008195;IPI00942734	Homeobox protein DLX-1;cDNA FLJ76107, highly similar to Homo sapiens distal-less homeo box 1 (DLX1), mRNA;Putative uncharacterized protein DLX1;cDNA FLJ36767 fis, clone 3NB692001459, highly similar to Homo sapiens distal-less homeobox 6 (DLX6), mRNA;Homeobox protein DLX-6	DLX1;DLX6	Homeobox protein DLX-1;Putative uncharacterized protein DLX1;distal-less homeobox 6;Homeobox protein DLX-6	P56177;Q53SU3;B8ZZW6;B3KSQ0;P56179	6	4	4	4	19.6	1.1339e-62	4	2	4	4	2	2	6.2114	6	6.9515	4	0.22536	2	19.6	8.6	11520000	2801000	8718600
IPI00946054;IPI00015526;IPI00942420;IPI00216443;IPI00645334;IPI00946234;IPI00384472	IPI00946054;IPI00015526;IPI00942420;IPI00216443;IPI00645334;IPI00946234;IPI00384472	Euchromatic histone-lysine N-methyltransferase 1;G9a-like protein 1;Histone H3-K9 methyltransferase 5;Histone-lysine N-methyltransferase, H3 lysine-9 specific 5;Lysine N-methyltransferase 1D;Putative uncharacterized protein FP13812;Putative uncharacterized protein EHMT1;EHMT1 protein	EHMT1;EUHMTASE1;KIAA1876;KMT1D;FP13812	euchromatic histone-lysine N-methyltransferase 1 isoform 1;141 kDa protein;Isoform 1 of Histone-lysine N-methyltransferase, H3 lysine-9 specific 5;Putative uncharacterized protein EHMT1;Isoform 2 of Histone-lysine N-methyltransferase, H3 lysine-9 specific	Q9H9B1-3;Q9H9B1;Q9H9B1-1;Q71M33;C9JD67;Q9H9B1-2;A0PJE0;Q86X08;C9JBG4	7	8	8	8	9	1.7861e-21	6	7	6	6	7	7	1.6987	12	5.8234	6	0.21442	6	6.9	8.5	12985000	7222200	5762800
IPI00297579;IPI00917509;IPI00917646;IPI00878669;IPI00010320;IPI00869133	IPI00297579	Chromobox protein homolog 3;HECH;Heterochromatin protein 1 homolog gamma;Modifier 2 protein;Chromobox homolog 3 (HP1 gamma homolog, Drosophila);Chromobox homolog 3 (HP1 gamma homolog, Drosophila), isoform CRA_a;Coiled-coil domain containing 32, isoform CRA_c	CBX3;CCDC32;hCG_1745364;hCG_1999239;tcag7.173	Chromobox protein homolog 3	Q13185;A4D177	6	6	6	6	30.1	4.5859e-73	5	5	5	5	5	5	5.761	15	6.8551	8	0.18779	7	30.1	29.5	21558000	9120400	12437000
IPI00291783	IPI00291783	Gem-associated protein 5;GEMIN5 protein	GEMIN5	Gem-associated protein 5	Q8TEQ6;B7ZLC9;Q58EZ8	1	2	2	2	1.7	0.0007361	2	1	2	2	1	1	1.0381	3	6.6614	2		1	1.7	1	103950000	103410000	539610
IPI00007208	IPI00007208	DEAD box protein 41;DEAD box protein abstrakt homolog;Probable ATP-dependent RNA helicase DDX41;cDNA FLJ34455 fis, clone HLUNG2002648, highly similar to Probable ATP-dependent RNA helicase DDX41 (EC 3.6.1.-);DEAD (Asp-Glu-Ala-Asp) box polypeptide 41, isoform CRA_a;DEAD-box protein abstrakt variant	ABS;DDX41;hCG_2039392	Probable ATP-dependent RNA helicase DDX41	Q9UJV9;B3KRK2;Q53HI2	1	12	12	12	20.6	2.7491e-51	8	8	8	8	8	8	0.20051	12	5.2177	5	0.12703	7	13.8	13.5	60044000	30039000	30005000
IPI00010833;IPI00385897;IPI00794263;IPI00448928	IPI00010833	Transcription factor ZBP-89;Zinc finger DNA-binding protein 89;Zinc finger protein 148;cDNA, FLJ94931, highly similar to Homo sapiens zinc finger protein 148 (pHZ-52) (ZNF148), mRNA;ZBP-89 delta-Nter isoform;CLL-associated antigen KW-10	ZBP89;ZNF148	Zinc finger protein 148	Q9UQR1;B2RAI2;Q4FD37;Q8TDH4	4	6	6	6	11.6	1.2803e-72	4	6	4	4	6	6	0.29251	13	5.575	5	0.24054	8	6.9	11.6	30297000	8542000	21755000
IPI00002564;IPI00911037;IPI00880055;IPI00879881	IPI00002564;IPI00911037	DNA repair protein XRCC1;X-ray repair cross-complementing protein 1;cDNA, FLJ96373, highly similar to Homo sapiens X-ray repair complementing defective repair in Chinese hamster cells 1 (XRCC1), mRNA;cDNA FLJ50209, highly similar to DNA-repair protein XRCC1;X-ray repair cross complementing protein 1 variant;cDNA FLJ56491, highly similar to DNA-repair protein XRCC1	XRCC1	DNA repair protein XRCC1;cDNA FLJ56491, highly similar to DNA-repair protein XRCC1	P18887;B2RCY5;B4DTD3;Q59HH7;B4DEB2	4	5	5	5	9.5	1.1542e-27	4	5	4	4	5	5	0.37773	9	5.1354	4	0.23515	5	7.4	9.5	15311000	5093800	10217000
IPI00872028;IPI00292771	IPI00872028;IPI00292771	NUMA1 variant protein;Nuclear mitotic apparatus protein 1;SP-H antigen	NUMA1 variant protein;NUMA;NUMA1	NUMA1 variant protein (Fragment);Isoform 1 of Nuclear mitotic apparatus protein 1	Q4LE64;Q14980-1;Q14980	2	86	1	1	49.9	0	81	70	1	1	1	1	3.2944	3	4.4167	2		1	47.2	42.6	2479900	1794300	685560
IPI00029081;IPI00000156	IPI00029081;IPI00000156	DNA ligase 3;DNA ligase III;Polydeoxyribonucleotide synthase [ATP] 3;DNA ligase;Ligase III, DNA, ATP-dependent;LIG3 protein	LIG3	Isoform Alpha of DNA ligase 3;Isoform Beta of DNA ligase 3	P49916-1;P49916;B7Z6I3;P49916-2;C4B7Q3;Q96DF0	2	19	19	19	22.7	4.9779e-117	11	17	11	11	17	17	0.26514	28	5.3436	11	0.21882	17	12.6	20.2	142330000	68730000	73604000
IPI00009286;IPI00218500;IPI00155551;IPI00871236;IPI00760841;IPI00387009;IPI00902827;IPI00384732;IPI00384738	IPI00009286;IPI00218500	ALL-1;C-terminal cleavage product of 180 kDa;CXXC-type zinc finger protein 7;Histone-lysine N-methyltransferase MLL;Lysine N-methyltransferase 2A;MLL cleavage product C180;MLL cleavage product N320;N-terminal cleavage product of 320 kDa;Trithorax-like protein;Zinc finger protein HRX;cDNA FLJ56846, highly similar to Zinc finger protein HRX;cDNA FLJ56868, highly similar to Zinc finger protein HRX;M…	ALL1;CXXC7;HRX;HTRX;KMT2A;MLL;MLL1;TRX1	Isoform 1 of Histone-lysine N-methyltransferase HRX;Isoform 14P-18B of Histone-lysine N-methyltransferase HRX	Q03164-1;Q03164;B4DIJ7;B4E012;Q59FF2;Q9HBJ3;Q9HBJ4;Q9UM91;Q03164-2;Q9UPD0	9	21	21	21	7.9	9.946e-111	18	16	18	18	16	16	1.0935	40	4.5287	21	0.33052	19	6.7	5.9	88063000	29687000	58376000
IPI00013774;IPI00514649;IPI00910637;IPI00217965;IPI00006187	IPI00013774;IPI00514649;IPI00910637	Histone deacetylase 1;cDNA FLJ51764, highly similar to Histone deacetylase 1;Putative uncharacterized protein DKFZp686H12203;HDAC1 protein;Histone deacetylase 1, isoform CRA_a;cDNA FLJ60860, highly similar to Histone deacetylase 1;cDNA FLJ51981, highly similar to Histone deacetylase 1	HDAC1;RPD3L1;DKFZp686H12203;hCG_41610;RP4-811H24.2-001;RP4-811H24.2-010	Histone deacetylase 1;Histone deacetylase 1;cDNA FLJ60860, highly similar to Histone deacetylase 1	Q13547;B4DRG0;B5BU61;B5MGH2;Q5HYD4;Q6IT96;Q5TEE2;B4DSK9;B7Z3S4	5	7	3	3	18.5	1.3568e-29	5	7	1	1	3	3	0.34735	6	5.4766	2	0.26891	4	11.2	18.5	25535000	9726000	15809000
IPI00878213;IPI00217957;IPI00170594;IPI00954159;IPI00947048;IPI00947495	IPI00878213;IPI00217957;IPI00170594;IPI00954159	Embryonic large molecule derived from yolk sac;Protein ELYS;Protein MEL-28;Putative AT-hook-containing transcription factor 1;cDNA FLJ32832 fis, clone TESTI2003196;cDNA FLJ34045 fis, clone FCBBF2007095, highly similar to AT-hook-containing transcription factor 1;cDNA FLJ38079 fis, clone CTONG2016056, highly similar to AT-hook-containing transcription factor 1;cDNA FLJ16456 fis, clone BRAWH3009013…	AHCTF1;ELYS;MSTP108;TMBS62	Isoform 2 of Protein ELYS;256 kDa protein;transcription factor ELYS;Isoform 1 of Protein ELYS	Q8WYP5-2;Q8WYP5;A6NP09;Q96M44;Q8WYP5-1;B3KRD0;B3KTD2;B3KVE5	6	71	71	71	42.4	0	61	60	61	61	60	60	1.9881	204	4.5735	103	0.3525	101	35.3	37.5	741670000	359900000	381770000
IPI00879024;IPI00743475;IPI00556169;IPI00642018;IPI00060521	IPI00879024;IPI00743475;IPI00556169;IPI00642018	FLYWCH-type zinc finger-containing protein 1;cDNA FLJ35115 fis, clone PLACE6007373, highly similar to Homo sapiens FLYWCH-type zinc finger 1 (FLYWCH1), transcript variant 1, mRNA	FLYWCH1;KIAA1552	Isoform 1 of FLYWCH-type zinc finger-containing protein 1;Isoform 3 of FLYWCH-type zinc finger-containing protein 1;Isoform 2 of FLYWCH-type zinc finger-containing protein 1;FLYWCH-type zinc finger 1 isoform b	Q4VC44-1;Q4VC44;Q4VC44-3;Q4VC44-2;B3KRZ0	5	20	20	11	37.3	1.1788e-93	14	16	14	9	16	8	0.62804	43	5.6647	22	0.34462	21	27	32.1	162860000	109970000	52886000
IPI00032881	IPI00032881	28S ribosomal protein S23, mitochondrial	CGI-138;HSPC329;MRPS23	28S ribosomal protein S23, mitochondrial	Q9Y3D9	1	4	4	4	24.2	2.7254e-10	3	2	3	3	2	2	4.8604	5	5.5119	3	0.22274	2	18.9	10.5	2874400	1938000	936370
IPI00009104;IPI00909925	IPI00009104	48 kDa TATA box-binding protein-interacting protein;51 kDa erythrocyte cytosolic protein;INO80 complex subunit J;Repressing pontin 52;RuvB-like 2;TIP49b;TIP60-associated protein 54-beta;cDNA FLJ14856 fis, clone PLACE1001054, highly similar to RuvB-like 2 (EC 3.6.1.-);RuvB-like 2 (E. coli), isoform CRA_d;cDNA FLJ32936 fis, clone TESTI2007533, highly similar to RuvB-like 2 (EC 3.6.1.-);RuvB-like 2 …	CGI-46;INO80J;RUVBL2;TIP48;TIP49B;hCG_16214	RuvB-like 2	Q9Y230;B3KNL2;B3KQ59	2	17	17	17	42.1	6.2483e-130	14	15	14	14	15	15	1.1973	30	5.2501	15	0.34587	15	33.9	40.4	275710000	165070000	110630000
IPI00019269;IPI00789452	IPI00019269;IPI00789452	Meiotic recombination REC14 protein homolog;WD repeat-containing protein 61	WDR61	WD repeat-containing protein 61;23 kDa protein	Q9GZS3	2	2	2	2	10.5	1.7907e-09	2	0	2	2	0	0	5.4942	2	5.4942	2		0	10.5	0	1573400	1573400	0
IPI00166767;IPI00377163	IPI00166767;IPI00377163	FBL6A;F-box and leucine-rich repeat protein 6;F-box protein FBL6;F-box/LRR-repeat protein 6;F-box and leucine-rich repeat protein 6, isoform CRA_d;PP14630	FBL6;FBXL6;hCG_24016	Isoform 1 of F-box/LRR-repeat protein 6;Isoform 2 of F-box/LRR-repeat protein 6	Q8N531-1;Q8N531;Q8N531-2;Q71RB6	2	7	7	7	18.2	2.0686e-29	4	7	4	4	7	7	0.26709	11	5.0613	4	0.24593	7	11.5	18.2	21527000	5158400	16368000
IPI00908725;IPI00328929;IPI00952968;IPI00293312;IPI00910847;IPI00642285;IPI00384762	IPI00908725;IPI00328929;IPI00952968;IPI00293312	cDNA FLJ61387, highly similar to Homo sapiens conserved nuclear protein NHN1 (NHN1), mRNA;Nuclear protein NHN1;Zinc finger CCCH domain-containing protein 18;Putative uncharacterized protein ZC3H18	NHN1;ZC3H18	cDNA FLJ61387, highly similar to Homo sapiens conserved nuclear protein NHN1 (NHN1), mRNA;Isoform 1 of Zinc finger CCCH domain-containing protein 18;Putative uncharacterized protein ZC3H18;Isoform 2 of Zinc finger CCCH domain-containing protein 18	B4DTK7;Q86VM9-1;Q86VM9;C9JA72;Q86VM9-2	7	11	11	11	14.9	4.1583e-45	7	8	7	7	8	8	0.28741	21	4.0511	9	0.18574	12	8.8	11.4	23599000	6167300	17432000
IPI00016613;IPI00744507;IPI00741317;IPI00784195;IPI00472911	IPI00016613;IPI00744507;IPI00741317;IPI00784195;IPI00472911	cDNA, FLJ92904, highly similar to Homo sapiens casein kinase 2, alpha 1 polypeptide (CSNK2A1), mRNA;Casein kinase II alpha 1 subunit isoform a;CSNK2A1 protein;Casein kinase II subunit alpha;Casein kinase 2 alpha isoform;Casein kinase II alpha subunit;HCG21984;Casein kinase 2, alpha 1 polypeptide, isoform CRA_b;cDNA FLJ57289, highly similar to Casein kinase II subunit alpha (EC 2.7.11.1)	CSNK2A1;CK2A1;hCG_21984;hCG_39868	CSNK2A1 protein;Casein kinase II subunit alpha;Casein kinase 2 alpha isoform;HCG21984;casein kinase II alpha 1 subunit isoform b	B2R6D7;B5BUH5;Q5U5J2;P68400;Q2I0Y7;Q8NEV1;B4DYS6	5	15	15	14	43.6	4.16e-83	14	12	14	13	12	11	0.34617	29	4.9253	14	0.22669	15	43.6	33.5	95008000	41309000	53699000
IPI00021187;IPI00788942;IPI00944937;IPI00796459;IPI00798367;IPI00797004;IPI00790295	IPI00021187;IPI00788942	49 kDa TATA box-binding protein-interacting protein;54 kDa erythrocyte cytosolic protein;INO80 complex subunit H;Nuclear matrix protein 238;Pontin 52;RuvB-like 1;TIP49a;TIP60-associated protein 54-alpha;cDNA FLJ34844 fis, clone NT2NE2011154, highly similar to RuvB-like 1	INO80H;NMP238;RUVBL1;TIP49;TIP49A	Isoform 1 of RuvB-like 1;Isoform 2 of RuvB-like 1	Q9Y265-1;Q9Y265;B5BUB1;Q9Y265-2;B3KRS7	7	16	16	16	48	1.0333e-165	13	14	13	13	14	14	0.36901	33	4.5982	15	0.33189	18	39.5	43.9	132760000	62062000	70702000
IPI00028122;IPI00333317;IPI00643781	IPI00028122;IPI00333317;IPI00643781	CLL-associated antigen KW-7;Dense fine speckles 70 kDa protein;Lens epithelium-derived growth factor;PC4 and SFRS1-interacting protein;Transcriptional coactivator p75/p52;PSIP1 protein;PC4 and SFRS1 interacting protein 1, isoform CRA_a	DFS70;LEDGF;PSIP1;PSIP2;hCG_27254	Isoform 1 of PC4 and SFRS1-interacting protein;Isoform 2 of PC4 and SFRS1-interacting protein;PSIP1 protein	O75475-1;O75475;O75475-2;Q05CM9;Q8N4N4	3	12	12	12	26	8.6136e-125	11	11	11	11	11	11	0.9873	47	4.9114	23	0.3511	24	23.2	24.3	498730000	192810000	305920000
IPI00375358;IPI00375359;IPI00940280;IPI00382816;IPI00942203	IPI00375358;IPI00375359	Activator 1 140 kDa subunit;Activator 1 large subunit;Activator 1 subunit 1;DNA-binding protein PO-GA;Replication factor C 140 kDa subunit;Replication factor C large subunit;Replication factor C subunit 1;LLDBP	RFC1;RFC140;LLDBP	Isoform 1 of Replication factor C subunit 1;Isoform 2 of Replication factor C subunit 1	P35251-1;P35251;P35251-2;Q14756	5	30	30	30	37.5	0	26	24	26	26	24	24	2.8853	82	4.5546	42	0.29152	40	32.2	28.5	281150000	127740000	153410000
IPI00028109;IPI00893460;IPI00893184	IPI00028109;IPI00893460;IPI00893184	Dpy-30-like protein;Protein dpy-30 homolog;cDNA FLJ58897, moderately similar to Dpy-30-like protein;Dpy-30-like protein, isoform CRA_b	DPY30;hCG_2039808;LOC84661	Protein dpy-30 homolog;Dpy-30-like protein, isoform CRA_b;Putative uncharacterized protein DPY30	Q9C005;B4DIS3;C9JW13	3	3	3	3	45.5	6.3292e-19	2	3	2	2	3	3	0.41649	7	5.607	3	0.27815	4	36.4	45.5	23335000	5665000	17670000
IPI00007755;IPI00790578	IPI00007755	Ras-related protein Rab-21;KIAA0118 protein	KIAA0118;RAB21	Ras-related protein Rab-21	Q9UL25;Q96GX3	2	3	3	3	15.6	4.542e-40	2	3	2	2	3	3	1.1362	7	4.9726	2	1.0441	5	11.1	15.6	33419000	10932000	22487000
IPI00018120;IPI00910684	IPI00018120;IPI00910684	28S ribosomal protein S29, mitochondrial;Death-associated protein 3;Ionizing radiation resistance conferring protein;cDNA FLJ57409, highly similar to Mitochondrial 28S ribosomal protein S29;Death associated protein 3, isoform CRA_d;cDNA FLJ57664, highly similar to Mitochondrial 28S ribosomal protein S29	DAP3;MRPS29;hCG_17177	28S ribosomal protein S29, mitochondrial;cDNA FLJ57664, highly similar to Mitochondrial 28S ribosomal protein S29	P51398;B4DP59;Q68CT7;B4DY62	2	5	5	5	16.3	3.4694e-59	4	2	4	4	2	2	3.7537	6	3.9813	4	0.30639	2	12.8	7.3	16062000	13548000	2514500
IPI00013721;IPI00737571	IPI00013721	PRP4 kinase;PRP4 pre-mRNA-processing factor 4 homolog;Serine/threonine-protein kinase PRP4 homolog;cDNA FLJ51417, highly similar to Serine/threonine-protein kinase PRP4 homolog (EC 2.7.11.1);Protein-serine/threonine kinase	KIAA0536;PRP4;PRP4H;PRP4K;PRPF4B	Serine/threonine-protein kinase PRP4 homolog	Q13523;B4DZQ5;Q15456	2	13	13	13	14	5.1897e-96	11	12	11	11	12	12	3.2002	33	4.1606	18	0.19244	15	12.1	13.8	111650000	55166000	56482000
IPI00182106;IPI00658093;IPI00328838;IPI00651636;IPI00658169;IPI00657785;IPI00657966;IPI00657753;IPI00847360	IPI00182106;IPI00658093;IPI00328838;IPI00651636;IPI00658169;IPI00657785;IPI00657966	Menin;Menin W471C variant;Menin L414P variant;Menin L413R variant;Menin 375del21 variant;Menin I147F variant;Menin variant;MEN1 protein;mRNA 3-region (unknown function);Menin 1243del1 variant	MEN1;SCG2	Isoform 2 of Menin;61 kDa protein;Isoform 1 of Menin;Isoform 3 of Menin;Menin 1243del1 variant;31 kDa protein;29 kDa protein	O00255-2;O00255;A5HBC6;A5HBC7;A5HBC8;A5HBD1;O00255-1;A5HBD0;C9DZM4;O00255-3;Q9BUF0;Q9UE24;A5HBC9	9	9	9	9	21.6	1.1992e-77	7	7	7	7	7	7	3.0581	15	5.049	8	0.32808	7	15.7	18.5	61805000	31690000	30115000
IPI00017412;IPI00218280;IPI00947280;IPI00945072;IPI00947452;IPI00944904;IPI00945248;IPI00947011;IPI00947438;IPI00946644	IPI00017412;IPI00218280;IPI00947280	Activator 1 40 kDa subunit;Activator 1 subunit 2;Replication factor C 40 kDa subunit;Replication factor C subunit 2;Replication factor C 2 isoform 1;Putative uncharacterized protein RFC2;Replication factor C (Activator 1) 2, 40kDa;Replication factor C (Activator 1) 2, 40kDa, isoform CRA_a	RFC2;hCG_18034	Isoform 1 of Replication factor C subunit 2;Isoform 2 of Replication factor C subunit 2;Putative uncharacterized protein RFC2	P35250-1;P35250;B5BUD2;P35250-2;Q75MT5;C9JNF0	10	17	17	17	63	2.5058e-261	12	17	12	12	17	17	0.39629	47	4.5853	19	0.32902	28	43.5	63	254970000	114450000	140530000
IPI00017381;IPI00925945;IPI00792595;IPI00924613;IPI00925397;IPI00795756;IPI00927827;IPI00925227;IPI00924737;IPI00925652	IPI00017381;IPI00925945;IPI00792595;IPI00924613;IPI00925397	Activator 1 37 kDa subunit;Activator 1 subunit 4;Replication factor C 37 kDa subunit;Replication factor C subunit 4;Putative uncharacterized protein RFC4;cDNA FLJ60688, highly similar to Replication factor C subunit 4;Replication factor C (Activator 1) 4, 37kDa, isoform CRA_b	RFC4;hCG_2021077	Replication factor C subunit 4;Putative uncharacterized protein RFC4;Replication factor C (Activator 1) 4, 37kDa, isoform CRA_b;21 kDa protein;Putative uncharacterized protein RFC4	P35249;C9JZI1;B4DM41;C9J8M3;C9JTT7	10	17	17	17	55.4	6.8706e-169	13	17	13	13	17	17	0.45588	42	4.828	19	0.32991	23	46.6	55.4	422640000	199530000	223110000
IPI00031521;IPI00373882;IPI00940107	IPI00031521;IPI00373882;IPI00940107	Activator 1 38 kDa subunit;Activator 1 subunit 3;Replication factor C 38 kDa subunit;Replication factor C subunit 3;cDNA FLJ60629, highly similar to Replication factor C subunit 3;Replication factor C 3 isoform 1 variant;Replication factor C (Activator 1) 3, 38kDa;Putative uncharacterized protein RFC3	RFC3	Replication factor C subunit 3;replication factor C 3 isoform 2;Putative uncharacterized protein RFC3	P40938;B4DKE6;Q53HK8;Q5U0C2;C9JU95;A8MX32	3	20	20	20	66.3	3.9173e-194	14	17	14	14	17	17	0.4072	39	4.682	17	0.34777	22	42.4	65.4	154750000	65230000	89515000
IPI00005792;IPI00414963	IPI00005792;IPI00414963	Nuclear poly(A)-binding protein 1;Poly(A)-binding protein II;Polyadenylate-binding nuclear protein 1;Polyadenylate-binding protein 2;cDNA FLJ57714, highly similar to Poly(A)-binding protein 2	PAB2;PABP2;PABPN1	Isoform 1 of Polyadenylate-binding protein 2;Isoform 2 of Polyadenylate-binding protein 2	Q86U42-1;Q86U42;Q86U42-2;B4DEH8	2	5	5	5	15.4	1.4177e-25	3	4	3	3	4	4	0.10973	9	4.7686	4	0.10811	5	12.1	10.1	114570000	65656000	48911000
IPI00478230;IPI00645975;IPI00953161	IPI00478230;IPI00645975;IPI00953161	Retinoblastoma-binding protein 5;Retinoblastoma-binding protein RBQ-3;cDNA FLJ59722, highly similar to Retinoblastoma-binding protein 5;cDNA FLJ60295, highly similar to Retinoblastoma-binding protein 5	RBBP5;RBQ3	cDNA FLJ59722, highly similar to Retinoblastoma-binding protein 5;Isoform 2 of Retinoblastoma-binding protein 5;cDNA FLJ60295, highly similar to Retinoblastoma-binding protein 5	Q15291-1;Q15291;B4DMM7;Q15291-2;A8MX06;B4DLF8	3	5	5	5	11.9	2.7005e-16	4	4	4	4	4	4	0.89757	8	4.069	4	0.29675	4	8.4	10.6	16839000	6222700	10616000
IPI00102107;IPI00332367;IPI00173901	IPI00102107;IPI00332367;IPI00173901	Androgen receptor coactivator 267 kDa protein;Androgen receptor-associated protein of 267 kDa;H3-K36-HMTase;H4-K20-HMTase;Histone-lysine N-methyltransferase, H3 lysine-36 and H4 lysine-20 specific;Lysine N-methyltransferase 3B;Nuclear receptor-binding SET domain-containing protein 1;Nuclear receptor binding SET domain protein 1;NSD1 protein;Putative uncharacterized protein DKFZp666C163;cDNA FLJ34…	ARA267;KMT3B;NSD1;DKFZp666C163	Isoform 1 of Histone-lysine N-methyltransferase, H3 lysine-36 and H4 lysine-20 specific;Isoform 3 of Histone-lysine N-methyltransferase, H3 lysine-36 and H4 lysine-20 specific;Isoform 2 of Histone-lysine N-methyltransferase, H3 lysine-36 and H4 lysine-20 s	Q96L73-1;Q96L73;B2RWP5;Q96L73-3;Q96L73-2;A4QPE5;Q658U6;Q8NB95;Q96DQ7;Q96MN8;Q9H6B5;Q9H6H8	3	11	11	11	5	1.1289e-24	6	8	6	6	8	8	1.8055	12	3.728	6	0.29887	6	2.7	3.7	23885000	16305000	7580200
IPI00011857	IPI00011857	Chromatin assembly factor 1 subunit B;Chromatin assembly factor I p60 subunit;M-phase phosphoprotein 7;cDNA, FLJ93645, highly similar to Homo sapiens chromatin assembly factor 1, subunit B (p60) (CHAF1B),mRNA	CAF1A;CAF1P60;CHAF1B;MPHOSPH7;MPP7	Chromatin assembly factor 1 subunit B	Q13112;B2R7X3	1	6	6	6	13.8	4.9415e-14	2	6	2	2	6	6	0.46275	7	4.1455	2	0.3768	5	3.8	13.8	10408000	3557300	6850800
IPI00640088;IPI00010865;IPI00514910;IPI00908480;IPI00843824;IPI00647922	IPI00640088;IPI00010865;IPI00514910	Casein kinase 2 beta polypeptide;Casein kinase 2, beta polypeptide;Casein kinase 2, beta polypeptide, isoform CRA_d;Casein kinase II subunit beta;Phosvitin;Protein G5a;Casein kinase 2, beta polypeptide, isoform CRA_b;cDNA, FLJ92126, Homo sapiens casein kinase 2, beta polypeptide (CSNK2B), mRNA	CSNK2B;DADB-127H9.2-004;DAMA-236L13.2-004;DAMC-157M7.2-004;DAQB-195H10.8-004;DASS-336N12.7-004;hCG_43725;XXbac-BCX88C14.4-004;CK2N;G5A;DADB-127H9.2-001;DAMA-236L13.2-001;DAMC-157M7.2-001;DASS-336N12.7-001;DADB-127H9.2-002;DAMA-236L13.2-002;DAMC-157M7.2-002;DAQB-195H10.8-002;DASS-336N12.7-002;XXbac-BCX88C14.4-002;XXbac-BPG32J3.6-002	Casein kinase 2, beta polypeptide, isoform CRA_d;Casein kinase II subunit beta;Casein kinase 2, beta polypeptide	Q5SRQ6;P67870;B0UXA9;Q5SRQ3	6	7	7	7	32.1	3.1098e-49	4	7	4	4	7	7	0.39157	14	5.2796	6	0.23729	8	20.5	32.1	33936000	9522500	24414000
IPI00217975;IPI00790831	IPI00217975;IPI00790831	Lamin-B1;cDNA FLJ50934, highly similar to Lamin-B1;LMNB1 protein	LMN2;LMNB;LMNB1	Lamin-B1;LMNB1 protein	P20700;B4DZT3;Q6DC98	2	5	4	4	9.2	2.9948e-20	3	3	2	2	2	2	1.4164	4	4.1669	2	0.50206	2	4.9	5.6	9011800	4587000	4424800
IPI00031514;IPI00373883;IPI00925306;IPI00908568;IPI00924976	IPI00031514;IPI00373883;IPI00925306;IPI00908568	Activator 1 36 kDa subunit;Activator 1 subunit 5;Replication factor C 36 kDa subunit;Replication factor C subunit 5;cDNA FLJ76127, highly similar to Homo sapiens replication factor C (activator 1) 5, 36.5kDa (RFC5), transcript variant 1, mRNA;Replication factor C 5 isoform 1 variant;RFC5 protein;cDNA FLJ77120, highly similar to Homo sapiens replication factor C (activator 1) 5, 36.5kDa (RFC5), tr…	RFC5	Replication factor C subunit 5;37 kDa protein;replication factor C 5 isoform 2;replication factor C 5 isoform 3	P40937;A8K3S0;Q59GW7;Q6LES9;A8K4Z2;A8MZ62	5	19	19	19	70.9	4.9993e-174	16	16	16	16	16	16	3.2184	49	4.1844	27	0.31748	22	60.9	66.5	397160000	188610000	208550000
IPI00789798;IPI00449923;IPI00647688;IPI00449924;IPI00449925;IPI00796631;IPI00449926	IPI00789798;IPI00449923;IPI00647688;IPI00449924;IPI00449925;IPI00796631;IPI00449926	Putative uncharacterized protein RAI1;Retinoic acid-induced protein 1	RAI1;KIAA1820	Putative uncharacterized protein RAI1;Isoform 1 of Retinoic acid-induced protein 1;Putative uncharacterized protein RAI1;Isoform 2 of Retinoic acid-induced protein 1;Isoform 3 of Retinoic acid-induced protein 1;139 kDa protein;Isoform 4 of Retinoic acid-in	A8MTC3;Q7Z5J4-1;Q7Z5J4;C9JWB0;Q7Z5J4-2;Q7Z5J4-3;Q7Z5J4-4;A8MXE8	7	12	12	12	10.7	1.4151e-53	9	7	9	9	7	7	0.77174	17	3.9766	9	0.36358	8	7.1	5.9	28653000	15257000	13396000
IPI00785110;IPI00254408;IPI00376404	IPI00785110;IPI00254408;IPI00376404	Bromodomain and PHD finger-containing transcription factor;Fetal Alz-50 clone 1 protein;Fetal Alzheimer antigen;Nucleosome-remodeling factor subunit BPTF;cDNA FLJ61297, highly similar to Homo sapiens fetal Alzheimer antigen (FALZ), transcript variant 1, mRNA;cDNA FLJ56464, highly similar to Fetal Alzheimer antigen	BPTF;FAC1;FALZ	Isoform 1 of Nucleosome-remodeling factor subunit BPTF;Isoform 2 of Nucleosome-remodeling factor subunit BPTF;Isoform 4 of Nucleosome-remodeling factor subunit BPTF	Q12830-1;Q12830;Q12830-2;B4DJV8;Q12830-4;B4DM40	3	8	8	8	3.1	2.6322e-12	6	6	6	6	6	6	1.1718	12	3.209	6	0.42997	6	2.3	2.4	7711100	4279200	3431900
IPI00022831;IPI00910049;IPI00640595;IPI00791135;IPI00395431	IPI00022831;IPI00910049;IPI00640595;IPI00791135;IPI00395431	TATA sequence-binding protein;TATA-binding factor;TATA-box factor;TATA-box-binding protein;Transcription initiation factor TFIID TBP subunit;cDNA FLJ51756, highly similar to TATA-box-binding protein;TATA box binding protein;TATA box binding protein, isoform CRA_a;cDNA FLJ51920, highly similar to TATA-box-binding protein;TBP protein;TATA box-binding protein-like protein 2;TATA box-binding protein-…	GTF2D1;TBP;TF2D;TFIID;hCG_2029691;RP1-191N21.3-002;TBP2;TBPL2;TRF3	TATA-box-binding protein;cDNA FLJ51920, highly similar to TATA-box-binding protein;TBP protein;TATA box-binding protein-like protein 2;40 kDa protein	P20226;B4E3B3;Q32MN7;Q5U0C8;B4DPC1;Q32MN6;Q7Z6S6;Q6SJ96	5	4	4	4	13.6	2.2216e-09	2	4	2	2	4	4	0.57883	5	3.8592	2	0.30956	3	5.9	13.6	8763300	4915500	3847800
IPI00328293;IPI00647720;IPI00908533	IPI00328293;IPI00647720	Ser/Arg-related nuclear matrix protein;Serine/arginine repetitive matrix protein 1;SR-related nuclear matrix protein of 160 kDa;Putative uncharacterized protein SRRM1;Serine/arginine repetitive matrix 1;cDNA FLJ61739, highly similar to Serine/arginine repetitive matrix protein 1	SRM160;SRRM1;RP11-373M8.1-002	cDNA FLJ61739, highly similar to Serine/arginine repetitive matrix protein 1;Isoform 1 of Serine/arginine repetitive matrix protein 1	Q8IYB3-2;Q8IYB3;A9Z1X7;B7Z7U0;Q8IYB3-1	3	4	4	4	5.6	1.5834e-11	4	2	4	4	2	2	2.575	6	3.0001	4	0.13866	2	5.6	3.2	6139500	3921200	2218300
IPI00794659;IPI00012493;IPI00791265;IPI00794061;IPI00791752;IPI00796373;IPI00795078;IPI00795919	IPI00794659;IPI00012493;IPI00791265	cDNA FLJ58953, highly similar to 40S ribosomal protein S20;40S ribosomal protein S20	RPS20	ribosomal protein S20 isoform 1;40S ribosomal protein S20;7 kDa protein	B4DW28;P60866;B2R4F4	8	3	3	3	21.1	2.6813e-18	2	2	2	2	2	2	1.6799	7	4.5263	4	1.2786	3	16.2	12.7	101900000	36179000	65720000
IPI00018140;IPI00402182	IPI00018140;IPI00402182	Glycine- and tyrosine-rich RNA-binding protein;Heterogeneous nuclear ribonucleoprotein Q;NS1-associated protein 1;Synaptotagmin-binding, cytoplasmic RNA-interacting protein;cDNA, FLJ94136, highly similar to Homo sapiens synaptotagmin binding, cytoplasmic RNA interacting protein (SYNCRIP), mRNA	HNRPQ;NSAP1;SYNCRIP	Isoform 1 of Heterogeneous nuclear ribonucleoprotein Q;Isoform 2 of Heterogeneous nuclear ribonucleoprotein Q	O60506-1;O60506;B2R8Z8;O60506-2	2	23	18	1	42.1	6.4222e-276	19	21	15	1	16	1	0.37279	45	4.2938	20	0.30289	25	36.6	41.1	584030000	231730000	352300000
IPI00012074;IPI00941649;IPI00856038;IPI00910614	IPI00012074;IPI00941649;IPI00856038;IPI00910614	Heterogeneous nuclear ribonucleoprotein R;cDNA, FLJ93632, highly similar to Homo sapiens heterogeneous nuclear ribonucleoprotein R (HNRPR), mRNA;cDNA FLJ53358, highly similar to Heterogeneous nuclear ribonucleoprotein R;cDNA FLJ54544, highly similar to Heterogeneous nuclear ribonucleoprotein R;Heterogeneous nuclear ribonucleoprotein R, isoform CRA_a;Heterogeneous nuclear ribonucleoprotein-R2;cDNA…	HNRNPR;HNRPR;hCG_38907;DKFZp686O0665	Isoform 1 of Heterogeneous nuclear ribonucleoprotein R;71 kDa protein;Heterogeneous nuclear ribonucleoprotein-R2;heterogeneous nuclear ribonucleoprotein R isoform 4	O43390-1;O43390;B2R7W4;B4DMB1;B4DT28;Q2L7G6;B4DMD1;Q0VGD6;Q7Z334	4	25	25	2	41.2	1.1685e-286	23	23	23	1	23	2	1.5242	78	4.3528	38	0.29538	40	39.7	40.1	1908800000	932000000	976760000
IPI00339381;IPI00953643;IPI00759790;IPI00790749	IPI00339381;IPI00953643;IPI00759790	DNA-binding protein/plasminogen activator inhibitor 1 regulator;Helicase-like transcription factor;HIP116;RING finger protein 80;Sucrose nonfermenting protein 2-like 3;SWI/SNF-related matrix-associated actin-dependent regulator of chromatin subfamily A member 3;cDNA FLJ76830, highly similar to Homo sapiens SWI/SNF related, matrix associated, actin dependent regulator of chromatin, subfamily a, me…	HIP116A;HLTF;RNF80;SMARCA3;SNF2L3;ZBU1	Isoform 1 of Helicase-like transcription factor;HLTF protein;Isoform 2 of Helicase-like transcription factor	Q14527-1;Q14527;A8K5B6;Q05BZ6;Q59GQ7;C9JR94;Q05DQ5;Q14527-2	4	21	21	21	28.9	1.4664e-111	14	17	14	14	17	17	0.48912	35	4.1208	14	0.43997	21	17.6	23.7	90966000	65465000	25501000
IPI00883857;IPI00479217;IPI00644224;IPI00644079;IPI00915829	IPI00883857;IPI00479217;IPI00644224;IPI00644079;IPI00915829	Heterogeneous nuclear ribonucleoprotein U;p120;pp120;Scaffold attachment factor A;cDNA FLJ44920 fis, clone BRAMY3011501, highly similar to Heterogeneous nuclear ribonucleoprotein U;Heterogeneous nuclear ribonucleoprotein U (Scaffold attachment factor A);cDNA FLJ54020, highly similar to Heterogeneous nuclear ribonucleoprotein U;HNRPU protein;Heterogeneous nuclear ribonucleoprotein U (Scaffold atta…	HNRNPU;HNRPU;SAFA;U21.1;RP11-11N7.3-002;RP11-11N7.3-003;RP11-11N7.3-004;hCG_22289	Isoform Long of Heterogeneous nuclear ribonucleoprotein U;Isoform Short of Heterogeneous nuclear ribonucleoprotein U;cDNA FLJ54020, highly similar to Heterogeneous nuclear ribonucleoprotein U;HNRPU protein;Heterogeneous nuclear ribonucleoprotein U	Q00839-1;Q00839;B3KX72;Q5RI17;Q00839-2;Q9UEL2;B4DLR3;Q5RI18;Q96BA7;Q5RI19;Q7Z4Q5	5	23	23	23	32.7	9.6567e-226	17	22	17	17	22	22	0.4524	64	4.3555	29	0.33498	35	22.1	31.9	1663500000	560280000	1103200000
IPI00299526;IPI00791767	IPI00299526;IPI00791767	Chromatin precipitated E2F target 9 protein;Joined to JAZF1 protein;Polycomb protein SUZ12;Suppressor of zeste 12 protein homolog;cDNA FLJ76762, highly similar to Homo sapiens suppressor of zeste 12 homolog (Drosophila) (SUZ12), mRNA	CHET9;JJAZ1;KIAA0160;SUZ12	Polycomb protein SUZ12;80 kDa protein	Q15022;A8K1U9	2	5	5	5	8.1	1.8134e-19	4	4	4	4	4	4	1.2721	8	3.5698	4	0.48234	4	6.8	5.7	13636000	6522000	7114100
IPI00761082	IPI00761082	Centromere protein V;Nuclear protein p30;Proline-rich protein 6	CENPV;PRR6	Isoform 1 of Centromere protein V	Q7Z7K6-1;Q7Z7K6	1	6	1	1	34.2	1.6054e-115	4	6	1	1	1	1	0.99654	4	3.5148	2	0.34144	2	23.6	34.2	14875000	7768100	7107000
IPI00413108;IPI00793137;IPI00942587;IPI00553164;IPI00847766;IPI00927101;IPI00790580;IPI00411639;IPI00399077;IPI00745789;IPI00793905;IPI00798361	IPI00413108;IPI00793137;IPI00942587;IPI00553164;IPI00847766;IPI00927101;IPI00790580;IPI00411639;IPI00399077;IPI00745789;IPI00793905;IPI00798361	Putative uncharacterized protein ENSP00000346598;HCG1984468, isoform CRA_b;Putative uncharacterized protein ENSP00000389075;37 kDa laminin receptor precursor;37/67 kDa laminin receptor;40S ribosomal protein SA;67 kDa laminin receptor;Colon carcinoma laminin-binding protein;Laminin receptor 1;Laminin-binding protein precursor p40;Multidrug resistance-associated protein MGr1-Ag;NEM/1CHD4;Putative u…	hCG_1984468;LAMBR;LAMR1;RPSA;LAMR1P15	33 kDa protein;Putative uncharacterized protein RPSAP58;Putative uncharacterized protein ENSP00000389075;40S ribosomal protein SA;Similar to Laminin receptor;Putative uncharacterized protein RPSA;16 kDa protein;Laminin receptor-like protein LAMRL5;Putative	A6NE09;C9JKH4;P08865;C9J9K3;Q96RS2;A8MTF2	12	2	2	2	8.3	6.5043e-07	2	0	2	2	0	0	3.2391	2	3.2391	2		0	8.3	0	2657000	2657000	0
IPI00328319;IPI00645329;IPI00877934;IPI00877802;IPI00645757	IPI00328319;IPI00645329;IPI00877934;IPI00877802	Chromatin assembly factor 1 subunit C;Chromatin assembly factor I p48 subunit;Histone-binding protein RBBP4;Nucleosome-remodeling factor subunit RBAP48;Retinoblastoma-binding protein 4;Retinoblastoma-binding protein p48;cDNA FLJ53908, highly similar to Histone-binding protein RBBP4;cDNA FLJ50184, highly similar to Histone-binding protein RBBP4;Putative uncharacterized protein RBBP4	RBAP48;RBBP4	Histone-binding protein RBBP4;46 kDa protein;retinoblastoma binding protein 4 isoform b;retinoblastoma binding protein 4 isoform c	Q09028;B4DRH0;B4DRT0;C9JPP3	5	12	12	7	35.1	1.6521e-104	10	12	10	5	12	7	0.56494	25	3.6268	12	0.39328	13	28.5	35.1	232960000	108960000	124000000
IPI00434623;IPI00434624;IPI00434625;IPI00640651	IPI00434623;IPI00434624	Demethylase;Methyl-CpG-binding domain protein 2;Methyl-CpG-binding protein MBD2;Antigen NY-CO-41;Putative uncharacterized protein DKFZp586O0821	MBD2;NY-CO-41;DKFZp586O0821	Isoform 1 of Methyl-CpG-binding domain protein 2;Isoform 2 of Methyl-CpG-binding domain protein 2	Q9UBB5-1;Q9UBB5;O60535;Q69YZ5;Q9UBB5-2	4	3	3	3	9.5	6.6111e-10	3	0	3	3	0	0	3.1537	3	3.1537	3		0	9.5	0	2291800	2291800	0
IPI00815944;IPI00815713;IPI00815731;IPI00298696;IPI00914061;IPI00941770;IPI00165041;IPI00555853;IPI00909120	IPI00815944;IPI00815713;IPI00815731;IPI00298696;IPI00914061;IPI00941770;IPI00165041;IPI00555853	Treacher Collins syndrome protein;Treacle protein;TCOF1 protein variant;Putative uncharacterized protein DKFZp434G1035;cDNA FLJ57828, highly similar to Treacle protein;cDNA FLJ57346, highly similar to Homo sapiens Treacher Collins-Franceschetti syndrome 1 (TCOF1), transcript variant 1, mRNA;TCOF1 protein	TCOF1;DKFZp434G1035	Isoform 3 of Treacle protein;Isoform 4 of Treacle protein;Isoform 1 of Treacle protein;Isoform 2 of Treacle protein;Treacher Collins-Franceschetti syndrome 1 isoform e;cDNA FLJ57346, highly similar to Homo sapiens Treacher Collins-Franceschetti syndrome 1	Q13428-3;Q13428;Q13428-4;Q13428-1;Q59FZ2;Q9UFD4;Q13428-2;B4DRA2;B4E111;A0JLU0;Q13428-5	9	28	28	28	23.3	4.1071e-160	22	22	22	22	22	22	0.78211	57	3.1155	29	0.26655	28	17.7	18.1	252610000	143020000	109590000
IPI00020602	IPI00020602	Casein kinase II subunit alpha	CK2A2;CSNK2A2	Casein kinase II subunit alpha	P19784	1	14	13	13	51.1	1.6136e-128	11	14	10	10	13	13	0.51404	27	3.4409	12	0.40927	15	40.3	51.1	57427000	25651000	31776000
IPI00748303;IPI00784224;IPI00807564	IPI00748303;IPI00784224	Putative uncharacterized protein ZFR;M-phase phosphoprotein homolog;Zinc finger RNA-binding protein;cDNA FLJ75527, highly similar to Homo sapiens zinc finger RNA binding protein (ZFR), mRNA;Zinc finger RNA binding protein;cDNA FLJ31376 fis, clone NESOP1000010, highly similar to Homo sapiens zinc finger RNA binding protein (ZFR), mRNA;cDNA FLJ60545, highly similar to Homo sapiens zinc finger RNA b…	ZFR	Putative uncharacterized protein ZFR;Zinc finger RNA binding protein	B5MEH6;Q96KR1;A8K849;B2RNR6;B3KP82;B3KVS4	3	38	38	38	49.1	1.2078e-276	31	35	31	31	35	35	0.50796	116	3.6537	52	0.35168	64	39.7	49.1	534490000	319360000	215130000
IPI00220484	IPI00220484	High mobility group nucleosome-binding domain-containing protein 4;Non-histone chromosomal protein HMG-17-like 3	HMG17L3;HMGN4;NHC	High mobility group nucleosome-binding domain-containing protein 4	O00479;B2R4I6	1	2	2	2	14.4	0.0028623	2	1	2	2	1	1	2.741	3	3.4796	2		1	14.4	14.4	2112300	869460	1242800
IPI00163084	IPI00163084	Pre-mRNA-splicing factor SYF1;Protein HCNP;XPA-binding protein 2;Putative uncharacterized protein DKFZp762C1015;Crn-related protein kim1	HCNP;KIAA1177;PP3898;SYF1;XAB2;DKFZp762C1015	Pre-mRNA-splicing factor SYF1	Q9HCS7;Q68CN2;Q71SV8	1	4	4	4	4.3	7.4745e-08	2	3	2	2	3	3	0.73401	4	2.6096	2	0.19631	2	1.9	3.5	4836900	1563900	3273000
IPI00376481;IPI00761119;IPI00790511	IPI00376481;IPI00761119	Centromere protein V;Nuclear protein p30;Proline-rich protein 6	CENPV;PRR6	Isoform 3 of Centromere protein V;Isoform 2 of Centromere protein V	Q7Z7K6-3;Q7Z7K6;Q7Z7K6-2	3	6	6	1	33.5	8.2319e-104	4	6	4	1	6	1	0.44007	15	3.7668	6	0.37431	9	22.8	33.5	63085000	32165000	30920000
IPI00013439	IPI00013439	Transcription factor jun-B;Jun B proto-oncogene variant;cDNA, FLJ94337, Homo sapiens jun B proto-oncogene (JUNB), mRNA;Jun B proto-oncogene	JUNB;hCG_172481	Transcription factor jun-B	P17275;Q53HP8;Q5U079	1	2	2	2	8.4	6.7468e-07	2	0	2	2	0	0	3.2434	2	3.2434	2		0	8.4	0	2587800	2587800	0
IPI00456887;IPI00929107	IPI00456887;IPI00929107	Heterogeneous nuclear ribonucleoprotein U-like protein 2;Scaffold-attachment factor A2	HNRNPUL2;HNRPUL2	Heterogeneous nuclear ribonucleoprotein U-like protein 2;Seipin	Q1KMD3	2	6	6	6	10.4	9.5466e-44	3	5	3	3	5	5	0.29286	9	3.7771	3	0.25607	6	6	9.2	36670000	10427000	26243000
IPI00643435;IPI00295992;IPI00646144;IPI00513768;IPI00306048;IPI00178879;IPI00045921;IPI00872864;IPI00455487;IPI00384123;IPI00844009;IPI00744833;IPI00943833;IPI00746226;IPI00443780;IPI00514286	IPI00643435;IPI00295992;IPI00646144;IPI00513768	ATPase family AAA domain-containing protein 3A;cDNA FLJ31537 fis, clone NT2RI2000704, highly similar to ATPase family AAA domain-containing protein 3A;ATPase family, AAA domain containing 3A;ATPase family AAA domain-containing protein 3C;HCG2042788, isoform CRA_b;Putative uncharacterized protein ATAD3C	ATAD3A;RP5-832C2.1-002;ATAD3C;hCG_2042788	Isoform 1 of ATPase family AAA domain-containing protein 3A;Isoform 2 of ATPase family AAA domain-containing protein 3A;cDNA FLJ31537 fis, clone NT2RI2000704, highly similar to ATPase family AAA domain-containing protein 3A;ATPase family AAA domain-contain	Q9NVI7-1;Q9NVI7;Q9NVI7-2;B3KPB3;Q5SV24;Q5T2N8;A6NGD4	16	8	8	8	14.4	7.7006e-41	6	8	6	6	8	8	0.41471	13	4.1247	5	0.38483	8	10.7	14.4	71678000	32141000	39537000
IPI00144293;IPI00376222	IPI00144293;IPI00376222	Putative splicing factor YT521;YTH domain-containing protein 1	KIAA1966;YT521;YTHDC1	Isoform 1 of YTH domain-containing protein 1;Isoform 2 of YTH domain-containing protein 1	Q96MU7-1;Q96MU7;Q96MU7-2	2	3	3	3	3.7	0.00024742	3	1	3	3	1	1	2.9733	3	3.2925	2		1	3.7	1.2	30428000	29025000	1402900
IPI00014186;IPI00219003	IPI00014186;IPI00219003	Alpha-fetoprotein enhancer-binding protein;AT motif-binding factor;AT-binding transcription factor 1;Zinc finger homeobox protein 3;Zinc finger homeodomain protein 3;ATBT;ZFHX3 protein	ATBF1;ZFHX3	Isoform A of Zinc finger homeobox protein 3;Isoform B of Zinc finger homeobox protein 3	Q15911-1;Q15911;Q6TCJ2;Q15911-2;Q8N2Y6	2	3	3	3	0.9	9.4323e-06	2	3	2	2	3	3	1.1113	4	2.7663	2	0.3839	2	0.7	0.9	5798800	4844400	954410
IPI00220833	IPI00220833	Autoantigen NOR-90;Nucleolar transcription factor 1;Upstream-binding factor 1;cDNA FLJ53802, highly similar to Nucleolar transcription factor 1;Upstream binding transcription factor, RNA polymerase I, isoform CRA_a;cDNA FLJ53818, highly similar to Nucleolar transcription factor 1;UBTF protein;Upstream binding transcription factor, RNA polymerase I	UBF;UBF1;UBTF;hCG_30294	Isoform UBF2 of Nucleolar transcription factor 1	P17480-2;P17480;B4DLB0;B4DNQ1;Q05BZ1;Q9BQR2	1	25	1	1	33.1	2.5249e-166	24	24	1	1	1	1	2.2589	7	3.8634	4	0.45681	3	32	32.2	70832000	36206000	34626000
IPI00903256;IPI00397376;IPI00478662;IPI00890821;IPI00930470;IPI00890689;IPI00953142;IPI00426049;IPI00908563;IPI00451437;IPI00953448;IPI00168501;IPI00168449;IPI00291357	IPI00903256;IPI00397376;IPI00478662;IPI00890821;IPI00930470;IPI00890689;IPI00953142;IPI00426049;IPI00908563;IPI00451437;IPI00953448;IPI00168501	Putative uncharacterized protein ZC3H14;Renal carcinoma antigen NY-REN-37;Zinc finger CCCH domain-containing protein 14;cDNA FLJ56206, highly similar to Homo sapiens nuclear protein UKp68 , transcript variant 1, mRNA;cDNA FLJ54768, highly similar to Homo sapiens nuclear protein UKp68 , transcript variant 2, mRNA;cDNA FLJ53396, highly similar to Homo sapiens nuclear protein UKp68 , transcript vari…	ZC3H14	Putative uncharacterized protein ZC3H14;Isoform 1 of Zinc finger CCCH domain-containing protein 14;Putative uncharacterized protein ZC3H14;Isoform 2 of Zinc finger CCCH domain-containing protein 14;zinc finger CCCH-type containing 14 isoform 6;Isoform 5 of	B5MBX9;Q6PJT7-1;Q6PJT7;B5MDV7;Q6PJT7-2;B4E2H4;Q6PJT7-5;B5MD57;Q6PJT7-7;B4DZW7;Q6PJT7-3;B4DXU8;Q6PJT7-4	14	5	5	5	7.5	1.0765e-10	2	5	2	2	5	5	0.16681	7	2.7184	2	0.153	5	3.7	7.5	15339000	2876900	12462000
IPI00217540;IPI00456631	IPI00217540;IPI00456631	BRAF35-HDAC complex protein BHC110;Flavin-containing amine oxidase domain-containing protein 2;Lysine-specific histone demethylase 1A;cDNA FLJ75083, highly similar to Homo sapiens amine oxidase (flavin containing) domain 2 (AOF2),mRNA	AOF2;KDM1;KDM1A;KIAA0601;LSD1	Isoform 2 of Lysine-specific histone demethylase 1;Isoform 1 of Lysine-specific histone demethylase 1	O60341-2;O60341;O60341-1;A8K2R3	2	4	4	4	4.6	4.0752e-07	2	4	2	2	4	4	0.7867	6	3.3196	2	0.67434	4	2.3	4.6	22155000	9266500	12889000
IPI00169430;IPI00413860	IPI00169430;IPI00413860	Spermatid perinuclear RNA-binding protein	SPNR;STRBP	Isoform 1 of Spermatid perinuclear RNA-binding protein;Isoform 2 of Spermatid perinuclear RNA-binding protein	Q96SI9-1;Q96SI9;Q96SI9-2	2	12	8	8	19.6	1.8376e-50	9	9	6	6	5	5	2.015	9	3.0591	5	0.38381	4	14.9	14.4	60028000	10781000	49247000
IPI00300659;IPI00909174;IPI00910274	IPI00300659;IPI00909174;IPI00910274	Cell division cycle protein 73 homolog;Hyperparathyroidism 2 protein;Parafibromin;cDNA FLJ57893, highly similar to Parafibromin	C1orf28;CDC73;HRPT2	Parafibromin;cDNA FLJ57893, highly similar to Parafibromin;Putative uncharacterized protein CDC73 (Fragment)	Q6P1J9;B4DV47;A8MPR2	3	5	5	5	10.9	8.7534e-12	4	3	4	4	3	3	1.7233	6	3.5836	3	0.47192	3	8.5	5.8	12225000	10052000	2173400
IPI00179330;IPI00798127;IPI00792712;IPI00793729;IPI00789107;IPI00719280;IPI00790633;IPI00794925;IPI00795527;IPI00793810;IPI00797400;IPI00796600;IPI00794211;IPI00796007;IPI00784990;IPI00789823;IPI00456429;IPI00793330;IPI00798155;IPI00794205;IPI00418813;IPI00654754;IPI00792139	IPI00179330;IPI00798127;IPI00792712;IPI00793729;IPI00789107;IPI00719280;IPI00790633;IPI00794925;IPI00795527;IPI00793810;IPI00797400;IPI00796600;IPI00794211;IPI00796007;IPI00784990;IPI00789823;IPI00456429;IPI00793330;IPI00798155	40S ribosomal protein S27a;cDNA, FLJ96793, Homo sapiens ribosomal protein S27a (RPS27A), mRNA;Ribosomal protein S27a, isoform CRA_c;Ribosomal protein S27a;Ribosomal protein S27A;cDNA FLJ75516, highly similar to Xenopus tropicalis ubiquitin C, mRNA;Ubiquitin C variant;Ubiquitin C splice variant;Putative uncharacterized protein;UBC protein;cDNA FLJ32377 fis, clone SKMUS1000014, highly similar to Po…	RPS27A;UBA80;UBCEP1;hCG_1987923;UBC;DKFZp434K0435;hCG_1998947;UBB;UBA52;UBCEP2;hCG_37048	ubiquitin and ribosomal protein S27a precursor;ubiquitin C;39 kDa protein;UBC protein;30 kDa protein;ubiquitin B precursor;25 kDa protein;21 kDa protein;21 kDa protein;19 kDa protein;19 kDa protein;18 kDa protein;18 kDa protein;cDNA FLJ51326, highly simila	P62979;B2RDW1;Q5RKT7;Q8WYN9;A8K674;Q59EM9;Q5PY61;Q66K58;Q96H31;Q96MH4;Q9UFQ0;Q96C32;Q5U5U6;B4DV12;Q5UGI3;P62987;Q3MIH3;P62988	23	5	5	5	42.3	3.7367e-69	4	5	4	4	5	5	1.1001	21	3.3055	10	0.13492	11	30.1	42.3	86949000	36547000	50403000
IPI00003627;IPI00216622;IPI00792088;IPI00007776;IPI00945240;IPI00944907;IPI00790197;IPI00793214	IPI00003627;IPI00216622	53 kDa BRG1-associated factor A;Actin-like protein 6A;Actin-related protein Baf53a;ArpNbeta;BRG1-associated factor 53A;INO80 complex subunit K;Actin-like 6A isoform 1 variant;BAF53A protein	ACTL6A;BAF53;BAF53A;INO80K	Isoform 1 of Actin-like protein 6A;Isoform 2 of Actin-like protein 6A	O96019-1;O96019;Q53FS0;Q6FI97;O96019-2	8	12	12	12	40.6	9.4645e-105	9	11	9	9	11	11	0.6222	25	3.1506	11	0.56449	14	33.3	33.6	100390000	49654000	50740000
IPI00024024;IPI00643565;IPI00845316	IPI00024024;IPI00643565;IPI00845316	721P;B-lymphocyte antigen;Protein XE7;Splicing factor, arginine/serine-rich 17A;SFRS17A protein	CXYorf3;DXYS155E;SFRS17A;XE7	Isoform 1 of Splicing factor, arginine/serine-rich 17A;Isoform 3 of Splicing factor, arginine/serine-rich 17A;Isoform 2 of Splicing factor, arginine/serine-rich 17A	Q02040-1;Q02040;Q02040-3;Q02040-2;Q05DA9	3	5	5	5	5.3	2.2683e-09	4	4	4	4	4	4	0.71576	8	2.8148	4	0.19906	4	5.3	4.2	13260000	4361400	8898100
IPI00154975;IPI00014718	IPI00154975	DnaJ homolog subfamily C member 9;DnaJ protein SB73;cDNA FLJ36843 fis, clone ASTRO2012552, highly similar to DnaJ homolog subfamily C member 9;DnaJ (Hsp40) homolog, subfamily C, member 9;HCG2024613, isoform CRA_a	DNAJC9;hCG_2024613	DnaJ homolog subfamily C member 9	Q8WXX5;B2RMW6	2	14	14	14	54.6	3.3489e-171	11	12	11	11	12	12	2.5549	44	3.4324	16	2.2684	28	44.2	51.5	232160000	85816000	146340000
IPI00032491	IPI00032491	Inner nuclear membrane protein Man1;LEM domain-containing protein 3;cDNA FLJ56612, highly similar to Inner nuclear membrane protein Man1;cDNA FLJ56676, highly similar to Inner nuclear membrane protein Man1	LEMD3;MAN1	Inner nuclear membrane protein Man1	Q9Y2U8;B4DI45;B4E2K7	1	5	5	5	8.8	2.87e-33	3	4	3	3	4	4	0.88331	7	2.5501	3	0.4977	4	4.7	7.7	13260000	2936000	10324000
IPI00293464;IPI00909008;IPI00909251;IPI00909177;IPI00922069	IPI00293464;IPI00909008;IPI00909251	Damage-specific DNA-binding protein 1;DDB p127 subunit;DNA damage-binding protein 1;DNA damage-binding protein a;HBV X-associated protein 1;UV-damaged DNA-binding factor;UV-damaged DNA-binding protein 1;Xeroderma pigmentosum group E-complementing protein;XPE-binding factor;cDNA FLJ56068, highly similar to DNA damage-binding protein 1;cDNA FLJ51067, highly similar to DNA damage-binding protein 1;c…	DDB1;XAP1	DNA damage-binding protein 1;cDNA FLJ51067, highly similar to DNA damage-binding protein 1;cDNA FLJ51165, highly similar to DNA damage-binding protein 1	Q16531;B7Z2A1;B4DSA8;B4DZP5	5	17	17	17	16.9	4.8964e-48	9	17	9	9	17	17	0.76096	27	2.9791	10	0.68937	17	7.9	16.9	77114000	59253000	17861000
IPI00177437;IPI00219318;IPI00219317	IPI00177437;IPI00219318;IPI00219317	Crooked neck homolog;Crooked neck-like protein 1;Crooked neck pre-mRNA splicing factor-like 1 (Drosophila);Putative uncharacterized protein DKFZp762M013;Crn protein	CGI-201;CRN;CRNKL1;MSTP021;RP5-1002M8.1-001;DKFZp762M013;crn	Isoform 1 of Crooked neck-like protein 1;Isoform 3 of Crooked neck-like protein 1;Crooked neck pre-mRNA splicing factor-like 1	Q9BZJ0-1;Q9BZJ0;Q9BZJ0-3;Q9BZJ0-2;Q5JY65;Q69YP1;Q8IXG0	3	5	5	5	6.4	9.6957e-24	4	4	4	4	4	4	0.59239	8	2.4313	4	0.18259	4	5.3	4.8	10144000	3974900	6168600
IPI00297572;IPI00796835	IPI00297572	Intron-binding protein aquarius;Intron-binding protein of 160 kDa;cDNA FLJ75449, highly similar to Homo sapiens aquarius homolog (mouse) (AQR), mRNA;cDNA, FLJ79464, highly similar to Homo sapiens aquarius	AQR;KIAA0560	Intron-binding protein aquarius	O60306;A5YKK3;A8K6F0;B0AZM4	2	13	13	13	12.4	1.0857e-37	11	5	11	11	5	5	2.3245	13	2.8873	9	0.22544	4	11.2	3.6	26451000	24190000	2260800
IPI00432040;IPI00395515;IPI00171248	IPI00432040;IPI00395515;IPI00171248	Polycomb protein EED;WD protein associating with integrin cytoplasmic tails 1;cDNA FLJ57352, highly similar to Mus musculus embryonic ectoderm development (Eed), mRNA;cDNA FLJ56640, highly similar to Mus musculus embryonic ectoderm development (Eed), mRNA	EED	Isoform 2 of Polycomb protein EED;Isoform 1 of Polycomb protein EED;Isoform 3 of Polycomb protein EED	O75530-2;O75530;B4DFK0;O75530-1;O75530-3;B4DVW7	3	6	6	6	15.7	3.6471e-16	4	6	4	4	6	6	0.69761	10	2.6799	4	0.54569	6	10.1	15.7	9699500	4169500	5529900
IPI00009005;IPI00556379	IPI00009005;IPI00556379	Activating enhancer-binding protein 4;Class C basic helix-loop-helix protein 41;Transcription factor AP-4;TFAP4 protein;Transcription factor AP-4 (Activating enhancer binding protein 4) variant	BHLHC41;TFAP4	Transcription factor AP-4;Transcription factor AP-4 (Activating enhancer binding protein 4) variant (Fragment)	Q01664;Q6FHM5;Q59GG3	2	6	6	6	24.3	7.6064e-25	4	5	4	4	5	5	0.63237	10	2.6943	4	0.4986	6	13.3	21.9	14466000	4383600	10083000
IPI00014533;IPI00384556	IPI00014533;IPI00384556	Autoantigen NOR-90;Nucleolar transcription factor 1;Upstream-binding factor 1;cDNA FLJ77827, highly similar to Human upstream binding factor (hUBF);Ribosomal RNA upstream binding transcription factor	UBF;UBF1;UBTF	Isoform UBF1 of Nucleolar transcription factor 1;Ribosomal RNA upstream binding transcription factor (Fragment)	P17480-1;P17480;A8K962;O00164	2	26	26	2	32.6	3.5686e-167	25	25	25	2	25	2	0.64756	87	3.4156	41	0.3959	46	31.5	31.7	3914300000	971730000	2942600000
IPI00337315;IPI00376283;IPI00744671	IPI00337315;IPI00376283;IPI00744671	p53-associated cellular protein of testis;Proliferation potential-related protein;Protein P2P-R;Retinoblastoma-binding protein 6;Retinoblastoma-binding Q protein 1;cDNA FLJ59289, highly similar to Retinoblastoma-binding protein 6	My038;P2PR;PACT;RBBP6;RBQ1	Isoform 1 of Retinoblastoma-binding protein 6;Isoform 2 of Retinoblastoma-binding protein 6;Isoform 4 of Retinoblastoma-binding protein 6	Q7Z6E9-1;Q7Z6E9;B4DZQ0;Q7Z6E9-2;Q7Z6E9-4	3	4	4	4	2.6	8.9597e-06	4	1	4	4	1	1	2.1461	5	2.1833	4		1	2.6	0.6	4441400	3687300	754050
IPI00478128;IPI00410330;IPI00444526;IPI00940029;IPI00953452;IPI00103554;IPI00892985;IPI00892770;IPI00892992;IPI00892840;IPI00892710	IPI00478128;IPI00410330;IPI00444526;IPI00940029;IPI00953452	cDNA FLJ60209, highly similar to Transcriptional repressor p66 alpha;Putative uncharacterized protein GATAD2A;GATA zinc finger domain-containing protein 2A;Transcriptional repressor p66-alpha;cDNA FLJ55704, highly similar to Transcriptional repressor p66 alpha	GATAD2A	Putative uncharacterized protein GATAD2A;Isoform 1 of Transcriptional repressor p66-alpha;Isoform 2 of Transcriptional repressor p66-alpha;53 kDa protein;cDNA FLJ55704, highly similar to Transcriptional repressor p66 alpha	B4E0Q6;B5MC40;Q86YP4-1;Q86YP4;Q86YP4-2;C9J418;B4DKZ7	11	3	3	3	5.8	8.2288e-17	2	2	2	2	2	2	1.2489	4	2.6379	2	0.55523	2	3.5	4	5587900	2581500	3006400
IPI00216592;IPI00477313;IPI00909232;IPI00759596;IPI00759822;IPI00027569;IPI00735540;IPI00887991;IPI00911096;IPI00868835;IPI00910718;IPI00910666;IPI00877664	IPI00216592;IPI00477313;IPI00909232;IPI00759596;IPI00759822;IPI00027569	Heterogeneous nuclear ribonucleoproteins C1/C2;cDNA, FLJ92657, highly similar to Homo sapiens heterogeneous nuclear ribonucleoprotein C (C1/C2) (HNRPC), transcript variant 2, mRNA;cDNA FLJ45003 fis, clone BRAWH3011623, highly similar to Heterogeneous nuclear ribonucleoproteins C;cDNA FLJ75154, highly similar to Homo sapiens heterogeneous nuclear ribonucleoprotein C (C1/C2), mRNA;cDNA, FLJ92712, h…	HNRNPC;HNRPC;HNRNPCL1;HNRPCL1;LOC440563	Isoform C1 of Heterogeneous nuclear ribonucleoproteins C1/C2;Isoform C2 of Heterogeneous nuclear ribonucleoproteins C1/C2;cDNA FLJ53542, highly similar to Heterogeneous nuclear ribonucleoproteins C;Isoform 4 of Heterogeneous nuclear ribonucleoproteins C1/C	P07910-2;P07910;B2R5W2;B3KX96;P07910-1;A8K9A4;B2R603;B4DY08;P07910-4;P07910-3;O60812;B2RP44;B7ZW41;Q6PKD2	13	15	15	15	40.6	3.05e-292	14	13	14	14	13	13	0.41309	48	3.1457	23	0.2162	25	39.2	40.6	453930000	250630000	203290000
IPI00031508;IPI00552073;IPI00297178;IPI00789517;IPI00894081	IPI00031508	ATP-dependent RNA helicase DHX8;DEAH box protein 8;RNA helicase HRH1;cDNA FLJ76879, highly similar to Homo sapiens DEAH (Asp-Glu-Ala-His) box polypeptide 8 (DHX8), mRNA;cDNA FLJ55457, highly similar to ATP-dependent RNA helicase DHX8 (EC 3.6.1.-);cDNA FLJ56523, highly similar to ATP-dependent RNA helicase DHX8 (EC 3.6.1.-);DHX8 protein;DEAH (Asp-Glu-Ala-His) box polypeptide 8	DDX8;DHX8	ATP-dependent RNA helicase DHX8	Q14562;A8K6J9;B4DFD7;B7Z8F4;Q05CV4;Q86X36;Q86YB2	5	8	7	7	8.4	1.5233e-13	6	5	5	5	4	4	1.7544	9	2.0156	5	0.29524	4	5.7	5.9	6086300	3259400	2826900
IPI00003865;IPI00037070;IPI00939595;IPI00910870;IPI00007702;IPI00877807;IPI00902596;IPI00844513;IPI00940553;IPI00880019	IPI00003865;IPI00037070;IPI00939595;IPI00910870	Heat shock 70 kDa protein 8;Heat shock cognate 71 kDa protein;cDNA FLJ77848;cDNA FLJ38781 fis, clone LIVER2000216, highly similar to HEAT SHOCK COGNATE 71 kDa PROTEIN;cDNA FLJ55485, highly similar to Heat shock cognate 71 kDa protein;Heat shock 70kDa protein 8 isoform 1 variant;Putative uncharacterized protein;HSPA8 protein;cDNA FLJ20564 fis, clone KAT12033;Uncharacterized bone marrow protein BM0…	HSC70;HSP73;HSPA10;HSPA8	Isoform 1 of Heat shock cognate 71 kDa protein;54 kDa protein;Isoform 2 of Heat shock cognate 71 kDa protein;cDNA FLJ59163, highly similar to Heat shock cognate 71 kDa protein	P11142-1;P11142;A8K7Q2;B3KTV0;B4E1Q1;Q53GZ6;Q96BE0;Q96H53;Q96IS6;Q9NWW3;Q9NZ87;P11142-2;Q53HF2;B4DTX2	10	24	24	20	49.7	2.6813e-242	20	23	20	16	23	19	0.57368	64	3.038	28	0.46198	36	39.9	48.5	486950000	193060000	293900000
IPI00304925;IPI00845339;IPI00909073;IPI00941328;IPI00939526;IPI00910047;IPI00011134	IPI00304925;IPI00845339	Heat shock 70 kDa protein 1/2;Heat shock 70 kDa protein 1A/1B;cDNA FLJ75127, highly similar to Homo sapiens heat shock 70kDa protein 1A, mRNA;Heat shock 70kDa protein 1A;Heat shock 70kDa protein 1B;cDNA FLJ54328, highly similar to Heat shock 70 kDa protein 1;cDNA FLJ54283, highly similar to Heat shock 70 kDa protein 1;Heat shock protein 72;cDNA FLJ54370, highly similar to Heat shock 70 kDa protei…	HSPA1;HSPA1A;HSPA1B;DAAP-21F2.7-001;DAAP-21F2.8-001;DADB-333F21.2-001;DADB-333F21.4-001;hCG_1820593;hCG_43726;HSP70-1	Heat shock 70 kDa protein 1;cDNA FLJ54392, highly similar to Heat shock 70 kDa protein 1	P08107;A8K5I0;B4DI39;B4E1S9;Q9UQC1;B4DNT8;B4DWK5;Q59EJ3	7	17	15	3	37.8	2.8295e-172	14	17	12	2	15	3	0.41998	36	2.9159	15	0.36338	21	27.1	37.8	271560000	147360000	124200000
IPI00218624;IPI00218620;IPI00000192;IPI00401959;IPI00218622;IPI00878468;IPI00218619;IPI00401958;IPI00953342;IPI00217930;IPI00748258;IPI00218618;IPI00402153;IPI00444149;IPI00903283;IPI00953030;IPI00877777	IPI00218624;IPI00218620;IPI00000192;IPI00401959;IPI00218622;IPI00878468;IPI00218619;IPI00401958;IPI00953342;IPI00217930;IPI00748258;IPI00218618;IPI00402153	Bax antagonist selected in saccharomyces 1;Negative regulatory element-binding protein;Protein DBP-5;Protein SON;SON3	C21orf50;DBP5;HSPC310;HSPC312;KIAA1019;NREBP;SON	Isoform I of Protein SON;Isoform D of Protein SON;Isoform F of Protein SON;SON DNA-binding protein isoform F;Isoform G of Protein SON;260 kDa protein;Isoform C of Protein SON;252 kDa protein;Putative uncharacterized protein SON;Isoform J of Protein SON;Iso	P18583-9;P18583;P18583-5;P18583-1;P18583-7;P18583-4;C9J733;P18583-10;P18583-2;C9JU71;P18583-3	17	29	29	5	20.3	9.7194e-140	27	21	27	4	21	3	1.7609	65	2.5053	37	0.25769	28	18.1	14.6	143240000	102290000	40949000
IPI00012535	IPI00012535	DnaJ homolog subfamily A member 1;DnaJ protein homolog 2;Heat shock 40 kDa protein 4;Heat shock protein J2;HSDJ;Human DnaJ protein 2;cDNA FLJ52352, highly similar to DnaJ homolog subfamily A member 1;cDNA FLJ76588, highly similar to Homo sapiens DnaJ (Hsp40) homolog, subfamily A, member 1 (DNAJA1), mRNA;DnaJ (Hsp40) homolog, subfamily A, member 1;DnaJ (Hsp40) homolog, subfamily A, member 1, isofo…	DNAJ2;DNAJA1;HDJ2;HSJ2;HSPF4;hCG_30269;RP11-54K16.1-001	DnaJ homolog subfamily A member 1	P31689;B7Z5C0;Q5T7Q0;Q86TL9;Q9NXZ8	1	5	5	5	21.4	3.7349e-22	3	4	3	3	4	4	1.3371	8	2.9369	3	1.3086	5	14.4	15.1	20428000	15842000	4586600
IPI00741630;IPI00295502;IPI00922835	IPI00741630;IPI00295502;IPI00922835	cDNA FLJ16541 fis, clone OCBBF2034823, highly similar to Mus musculus widely-interspaced zinc finger motifs (Wiz), transcript variant 1, mRNA;WIZ protein;Protein Wiz;Widely-interspaced zinc finger-containing protein;Zinc finger protein 803;cDNA FLJ33864 fis, clone CTONG2006412, highly similar to Mus musculus widely-interspaced zinc finger motifs (Wiz), transcript variant 1, mRNA	WIZ;ZNF803	cDNA FLJ16541 fis, clone OCBBF2034823, highly similar to Mus musculus widely-interspaced zinc finger motifs (Wiz), transcript variant 1, mRNA;Isoform 1 of Protein Wiz;Isoform 2 of Protein Wiz	B3KVH1;B9EGQ5;O95785-1;O95785;O95785-2;B3KR89;B7ZM82	3	13	13	13	18.8	1.9053e-34	9	11	9	9	11	11	0.658	33	2.641	12	0.55496	21	12.6	16	93272000	38163000	55110000
IPI00008986;IPI00643866;IPI00644701;IPI00549477;IPI00910358	IPI00008986;IPI00643866	4F2 light chain;CD98 light chain;Integral membrane protein E16;Large neutral amino acids transporter small subunit 1;L-type amino acid transporter 1;Solute carrier family 7 member 5;y+ system cationic amino acid transporter;Large neutral amino acids transporter 1;Solute carrier family 7 (Cationic amino acid transporter, y+ system), member 5;Sodium-independent neutral amino acid transporter LAT1	CD98LC;LAT1;MPE16;SLC7A5;lat1	Large neutral amino acids transporter small subunit 1;Sodium-independent neutral amino acid transporter LAT1	Q01650;Q2MCL6;Q8IV97;Q96QB2	5	3	3	3	8.1	8.253e-26	2	3	2	2	3	3	1.1554	4	2.9657	2	1.1554	2	6.7	8.1	13235000	10749000	2485500
IPI00022316;IPI00445391	IPI00022316	28S ribosomal protein S18-2, mitochondrial;28S ribosomal protein S18b, mitochondrial;cDNA, FLJ92156, Homo sapiens mitochondrial ribosomal protein S18B (MRPS18B),nuclear gene encoding mitochondrial protein, mRNA;Mitochondrial ribosomal protein S18B;cDNA FLJ54285, highly similar to 28S ribosomal protein S18b, mitochondrial	C6orf14;HSPC183;MRPS18B;PTD017;DAMA-178G23.8-001;DAMC-83F13.5-001	28S ribosomal protein S18b, mitochondrial	Q9Y676;B0S7P4;B4DFG6	2	3	3	3	18.2	9.276e-07	3	1	3	3	1	1	2.4866	3	2.8531	2		1	18.2	8.5	2355100	1105800	1249300
IPI00029422	IPI00029422	GG10_2;Kinesin-like protein KIF20A;Rab6-interacting kinesin-like protein;Rabkinesin-6;cDNA FLJ55710, highly similar to Kinesin family member 20A	KIF20A;RAB6KIFL	Kinesin-like protein KIF20A	O95235;B4DL79	1	10	10	10	14.9	2.6227e-73	5	9	5	5	9	9	0.716	14	2.6196	5	0.704	9	6.9	13.7	57636000	6638400	50998000
IPI00470537;IPI00647133;IPI00884387;IPI00878012;IPI00444237;IPI00880033;IPI00877986;IPI00877909	IPI00470537;IPI00647133;IPI00884387;IPI00878012	AT-rich interactive domain-containing protein 2;BRG1-associated factor 200;Zinc finger protein with activation potential;Zipzap/p200	ARID2;KIAA1557	Isoform 1 of AT-rich interactive domain-containing protein 2;Isoform 3 of AT-rich interactive domain-containing protein 2;Putative uncharacterized protein ARID2;181 kDa protein	Q68CP9-1;Q68CP9;Q68CP9-3;C9JBT6	8	10	10	10	6.6	1.662e-21	6	8	6	6	8	8	1.4608	12	2.046	6	0.81347	6	4	5.4	9113800	5429200	3684500
IPI00022793;IPI00893108;IPI00893995;IPI00893587;IPI00893867	IPI00022793;IPI00893108;IPI00893995;IPI00893587;IPI00893867	3-ketoacyl-CoA thiolase;Acetyl-CoA acyltransferase;Beta-ketothiolase;TP-beta;Trifunctional enzyme subunit beta, mitochondrial;cDNA FLJ59448, highly similar to Trifunctional enzyme subunit beta, mitochondrial;cDNA FLJ55769, highly similar to Trifunctional enzyme subunit beta, mitochondrial;cDNA FLJ56214, highly similar to Trifunctional enzyme subunit beta, mitochondrial;Putative uncharacterized pr…	HADHB;MSTP029	Trifunctional enzyme subunit beta, mitochondrial;Putative uncharacterized protein HADHB;Putative uncharacterized protein HADHB;Putative uncharacterized protein HADHB;Putative uncharacterized protein HADHB	P55084;B4DDC9;B4DY96;B4E2W0;B5MD38;C9JE81;C9JEY0;C9K0M0	5	2	2	2	5.1	9.7591e-07	2	2	2	2	2	2	1.2702	4	2.6475	2	0.58715	2	5.1	5.1	6013000	3117200	2895800
IPI00013296;IPI00397609;IPI00790711;IPI00894147	IPI00013296;IPI00397609;IPI00790711	40S ribosomal protein S18;Ke-3;Ribosomal protein S18;Ribosomal protein S18, isoform CRA_b	D6S218E;RPS18;DADB-159G18.1-001;DAMC-227D19.3-001;DAQB-314F24.10-001;hCG_1640167;XXbac-BCX165D10.12-001;XXbac-BPG185D15.7-001	40S ribosomal protein S18;18 kDa protein;17 kDa protein	P62269;Q5SUJ3	4	9	9	9	48	3.884e-51	6	9	6	6	9	9	1.1009	17	3.1536	7	0.9854	10	38.8	48	187100000	40240000	146860000
IPI00171798;IPI00165357;IPI00917955;IPI00880118;IPI00220288;IPI00879783;IPI00877659	IPI00171798	Metastasis-associated 1-like 1;Metastasis-associated protein MTA2;p53 target protein in deacetylase complex;cDNA FLJ51637, highly similar to Metastasis-associated protein MTA2;Putative uncharacterized protein DKFZp686F2281	MTA1L1;MTA2;PID;DKFZp686F2281	Metastasis-associated protein MTA2	O94776;Q68DB1	7	10	10	10	19.6	4.8623e-23	6	8	6	6	8	8	0.74136	16	2.5797	7	0.60088	9	12.9	13.8	43683000	16122000	27561000
IPI00872929;IPI00555878	IPI00872929;IPI00555878	Apolipoprotein B mRNA editing enzyme, catalytic polypeptide-like 3C variant;APOBEC1-like;Phorbolin I;Probable DNA dC->dU-editing enzyme APOBEC-3C	APOBEC1L;APOBEC3C;PBI	Similar to Apolipoprotein B mRNA editing enzyme, catalytic polypeptide-like 3C;Probable DNA dC->dU-editing enzyme APOBEC-3C	Q59GY0;Q9NRW3	2	11	11	10	75.3	4.1431e-287	11	10	11	10	10	9	1.2573	44	3.1174	22	0.6052	22	75.3	75.3	2161500000	462130000	1699300000
IPI00418497;IPI00656071	IPI00418497;IPI00656071	Mitochondrial import inner membrane translocase subunit TIM50;Translocase of inner mitochondrial membrane 50 homolog (S. cerevisiae);TIM50L;TIMM50 protein	PRO1512;TIM50;TIMM50	Isoform 2 of Mitochondrial import inner membrane translocase subunit TIM50;Isoform 1 of Mitochondrial import inner membrane translocase subunit TIM50	Q3ZCQ8-2;Q3ZCQ8;Q0VAB1;Q330K1;Q3ZCQ8-1	2	4	4	4	11.8	5.3646e-14	4	3	4	4	3	3	0.49714	7	2.6748	3	0.39827	4	11.8	9.4	13953000	6604200	7348900
IPI00440493;IPI00908963;IPI00549805;IPI00471928;IPI00641249	IPI00440493;IPI00908963;IPI00549805;IPI00471928;IPI00641249	ATP synthase subunit alpha, mitochondrial;ATP synthase subunit alpha;cDNA FLJ54625, highly similar to ATP synthase subunit alpha, mitochondrial (EC 3.6.3.14)	ATP5A;ATP5A1;ATP5AL2;ATPM	ATP synthase subunit alpha, mitochondrial;ATP synthase subunit alpha;23 kDa protein;cDNA FLJ54625, highly similar to ATP synthase subunit alpha, mitochondrial;18 kDa protein	P25705;A8K092;B4DY56;B4DGW3	5	8	8	8	21.5	3.6916e-35	7	6	7	7	6	6	1.9462	13	2.4272	7	0.43424	6	17.5	17	40256000	23359000	16897000
IPI00792743;IPI00019996;IPI00791423;IPI00790299;IPI00792073;IPI00171749;IPI00790825;IPI00789630	IPI00792743;IPI00019996;IPI00791423;IPI00790299	Modulator of estrogen-induced transcription;SAFB-like transcription modulator;cDNA FLJ30633 fis, clone CTONG2002418, highly similar to Homo sapiens modulator of estrogen induced transcription, transcript variant 1, mRNA;cDNA FLJ78261	MET;SLTM	SAFB-like transcription modulator;modulator of estrogen induced transcription isoform b;Putative uncharacterized protein SLTM;68 kDa protein	Q9NWH9;A8K5V8;C9J6W5	8	17	17	17	18.2	5.2305e-86	16	12	16	16	12	12	1.7395	36	2.2423	21	0.38786	15	18.2	15.5	64571000	33910000	30661000
IPI00176642;IPI00796914;IPI00947382;IPI00946543;IPI00099756;IPI00555808;IPI00332343	IPI00176642;IPI00796914;IPI00947382	Aurora- and IPL1-like midbody-associated protein 1;Aurora kinase B;Aurora/IPL1-related kinase 2;Serine/threonine-protein kinase 12;Serine/threonine-protein kinase aurora-B;STK-1;cDNA FLJ57406, highly similar to Serine/threonine-protein kinase 12 (EC 2.7.11.1);cDNA, FLJ95791, highly similar to Homo sapiens aurora kinase B (AURKB), mRNA;Aurora kinase B-Sv1	AIK2;AIM1;ARK2;AURKB;STK12;aurkb;aurkb-sv1	Serine/threonine-protein kinase 12;cDNA, FLJ95791, highly similar to Homo sapiens aurora kinase B (AURKB), mRNA;Aurora kinase B-Sv1	Q96GD4;B4DNM4;C7G533;B2RC06;C7G534	7	8	7	7	29.4	2.9862e-42	8	7	7	7	6	6	2.0968	14	2.3844	8	0.52752	6	29.4	25.3	67851000	52818000	15033000
IPI00168859;IPI00008800;IPI00869267	IPI00168859;IPI00008800;IPI00869267	MAZ protein;Serum amyloid A activating factor 2;Myc-associated zinc finger protein;Pur-1;Purine-binding transcription factor;ZF87;ZIF87;SAF-3;Similar to of MAZ DNA binding protein;Zinc finger protein	MAZ;A-328A3.4	MYC-associated zinc finger protein isoform 2;Similar to Serum amyloid A-activating factor SAF-1;Zinc finger protein	Q8IUI2;Q8NFN7;P56270;A8QJL9;C6G496;Q9UJ31;Q8WZ46	3	5	4	4	11	9.6918e-08	3	5	3	3	4	4	1.0179	9	2.7876	4	0.63665	5	7.5	11	13458000	4027000	9430600
IPI00021405;IPI00216953;IPI00644087;IPI00216952;IPI00655812;IPI00910241;IPI00514204;IPI00514320;IPI00514817;IPI00009771;IPI00879819	IPI00021405;IPI00216953;IPI00644087;IPI00216952;IPI00655812;IPI00910241;IPI00514204;IPI00514320;IPI00514817	70 kDa lamin;Lamin-A/C;Renal carcinoma antigen NY-REN-32;Lamin A/C transcript variant 1;Lamin A/C;Progerin;LMNA protein;Rhabdomyosarcoma antigen MU-RMS-40.12;cDNA FLJ56081, highly similar to Lamin-A/C;cDNA FLJ55771, highly similar to Lamin-A/C	LMN1;LMNA;RP11-54H19.1-004;RP11-54H19.1-003;RP11-54H19.1-006;RP11-54H19.1-007	Isoform A of Lamin-A/C;Isoform ADelta10 of Lamin-A/C;Progerin;Isoform C of Lamin-A/C;Rhabdomyosarcoma antigen MU-RMS-40.12;cDNA FLJ56081, highly similar to Lamin-A/C;Lamin A/C;Lamin A/C;Lamin A/C	P02545-1;P02545;Q5I6Y4;Q5I6Y6;P02545-3;Q6UYC3;P02545-2;Q5I6Y5;Q8N519;Q3BDU5;B4DI32;Q5TCJ4;Q5TCI9;B4DFR3;Q5TCI8	11	33	33	32	55	0	28	31	28	27	31	30	0.90653	85	2.9233	40	0.65727	45	47.9	52.9	1291900000	664480000	627420000
IPI00294742;IPI00395536	IPI00294742	La ribonucleoprotein domain family member 7;La-related protein 7;P-TEFb-interaction protein for 7SK stability	HDCMA18P;LARP7	La-related protein 7	Q4G0J3-1;Q4G0J3	2	10	10	10	20.9	6.9603e-93	9	8	9	9	8	8	1.87	17	2.3031	10	0.74948	7	17.8	16.5	48642000	31433000	17210000
IPI00420014;IPI00740142;IPI00953667;IPI00168235;IPI00927472	IPI00420014;IPI00740142	Activating signal cointegrator 1 complex subunit 3-like 1;BRR2 homolog;U5 small nuclear ribonucleoprotein 200 kDa helicase;U5 snRNP-specific 200 kDa protein;SNRNP200 protein;cDNA FLJ55548, highly similar to U5 small nuclear ribonucleoprotein 200 kDa helicase (EC 3.6.1.-);cDNA FLJ13778 fis, clone PLACE4000431, highly similar to H.sapiens U5 snRNP-specific 200kD protein;PRO2281;Putative RNA helicase	ASCC3L1;HELIC2;KIAA0788;SNRNP200	Isoform 1 of U5 small nuclear ribonucleoprotein 200 kDa helicase;similar to U5 snRNP-specific 200kD protein, partial	O75643-1;O75643;A2RRQ7;A4FU77;B4E150;Q5ZF01;Q7L5W4;Q9H8B9;Q9P172;Q9UNV9	5	69	69	66	41.2	0	62	50	62	60	50	47	1.7556	132	2.4475	75	0.26577	57	36.4	30.5	394770000	277490000	117270000
IPI00915761;IPI00028061;IPI00936499;IPI00916159;IPI00180143;IPI00930426	IPI00915761;IPI00028061;IPI00936499;IPI00916159	cDNA FLJ56064, highly similar to Dual specificity protein kinase CLK1 (EC 2.7.12.1);cDNA, FLJ79026, highly similar to Dual specificity protein kinase CLK1 (EC2.7.12.1);CDC-like kinase 1;Dual specificity protein kinase CLK1;Putative uncharacterized protein CLK1;CLK4	CLK;CLK1	CDC-like kinase 1 isoform 2;Isoform Long of Dual specificity protein kinase CLK1;CLK4;Putative uncharacterized protein CLK1	B4DFW7;B7ZA12;P49759-1;P49759;B8ZZR0;Q9NRL6;C9J9S1	6	3	3	3	5.5	2.7349e-24	3	1	3	3	1	1	1.6766	4	2.5357	3		1	5.5	2.7	4397500	3222600	1174900
IPI00012750;IPI00903251;IPI00877856	IPI00012750;IPI00903251;IPI00877856	40S ribosomal protein S25	RPS25	40S ribosomal protein S25;14 kDa protein;7 kDa protein	P62851	3	4	4	4	24	3.4158e-13	3	4	3	3	4	4	1.1115	7	2.9472	2	0.94568	5	22.4	24	66093000	16707000	49387000
IPI00007928	IPI00007928	220 kDa U5 snRNP-specific protein;p220;Pre-mRNA-processing-splicing factor 8;PRP8 homolog;Splicing factor Prp8;cDNA FLJ57882, highly similar to Pre-mRNA-processing-splicing factor 8;U5 snRNP-specific protein variant;Apoptosis-regulated protein 1;Apoptosis-regulated protein 2	PRPC8;PRPF8	Pre-mRNA-processing-splicing factor 8	Q6P2Q9;B4DK16;Q53GM6;Q6JH02;Q6JH03	1	77	77	77	41.4	0	64	57	64	64	57	57	1.8159	141	2.2737	81	0.25238	60	32.9	30	954460000	433900000	520560000
IPI00219420	IPI00219420	Basement membrane-associated chondroitin proteoglycan;Chondroitin sulfate proteoglycan 6;Chromosome-associated polypeptide;Structural maintece of chromosomes protein 3;cDNA, FLJ79494, highly similar to Structural maintece of chromosome 3;Structural maintece of chromosomes 3	BAM;BMH;CSPG6;SMC3;SMC3L1	Structural maintece of chromosomes protein 3	Q9UQE7;B0AZQ4;Q86VX4	1	12	12	12	12.3	1.3278e-51	8	8	8	8	8	8	0.99001	16	1.9271	8	0.64876	8	8.4	8.5	11011000	6133400	4877400
IPI00003519;IPI00917777;IPI00903143	IPI00003519;IPI00917777;IPI00903143	116 kDa U5 small nuclear ribonucleoprotein component;Elongation factor Tu GTP-binding domain-containing protein 2;SNU114 homolog;U5 snRNP-specific protein, 116 kDa;cDNA FLJ78483, highly similar to Homo sapiens elongation factor Tu GTP binding domain containing 2 (EFTUD2), mRNA;cDNA FLJ44500 fis, clone UTERU3000828, highly similar to 116 kDa U5 small nuclear ribonucleoprotein component;cDNA FLJ553…	EFTUD2;KIAA0031;SNRP116;U5-116KD	116 kDa U5 small nuclear ribonucleoprotein component;elongation factor Tu GTP binding domain containing 2 isoform b;cDNA FLJ44205 fis, clone THYMU3001379, highly similar to 116 kDa U5 small nuclear ribonucleoprotein component	Q15029;A8KAP3;B3KX19;B4DMC0;Q6IBM8;B4DK30;B4DZB1;Q8IXJ3;B3KWY2	3	25	25	25	35	5.8358e-224	23	19	23	23	19	19	1.8167	52	2.6854	27	0.25575	25	31.5	27.6	242350000	145150000	97201000
IPI00221092;IPI00397701;IPI00450975	IPI00221092;IPI00397701;IPI00450975	40S ribosomal protein S16;cDNA FLJ56786, moderately similar to 40S ribosomal protein S16;RPS16 protein	RPS16	40S ribosomal protein S16;cDNA FLJ56786, moderately similar to 40S ribosomal protein S16;RPS16 protein	P62249;B4DP32;Q6IPX4	3	8	8	8	43.2	2.0711e-16	7	8	7	7	8	8	1.3554	14	3.0006	6	1.0049	8	41.1	43.2	131050000	36429000	94624000
IPI00395865;IPI00646512;IPI00879702;IPI00552530;IPI00647914;IPI00642026;IPI00947544;IPI00947393	IPI00395865;IPI00646512;IPI00879702;IPI00552530;IPI00647914;IPI00642026	Histone acetyltransferase type B subunit 2;Histone-binding protein RBBP7;Nucleosome-remodeling factor subunit RBAP46;Retinoblastoma-binding protein 7;Retinoblastoma-binding protein p46;Retinoblastoma binding protein 7;RBBP7 protein;Retinoblastoma binding protein 7, isoform CRA_a;cDNA FLJ77317, highly similar to Homo sapiens retinoblastoma binding protein 7 (RBBP7), mRNA;cDNA FLJ34592 fis, clone K…	RBAP46;RBBP7;RP11-716A19.5-006;hCG_20110;RP11-716A19.5-008;RP11-716A19.5-010;RP11-716A19.5-004;RP11-716A19.5-007;RP11-716A19.5-002	Histone-binding protein RBBP7;cDNA FLJ34592 fis, clone KIDNE2008987, highly similar to Histone-binding protein RBBP7;Retinoblastoma binding protein 7;Retinoblastoma binding protein 7;Retinoblastoma binding protein 7;Retinoblastoma binding protein 7	Q16576;Q5JNZ9;Q6FHQ0;A8K6A2;Q5JP00;B0R0W4;Q5JP01;Q5JNZ6;Q5JP02	8	10	5	5	30.6	5.824e-50	9	8	4	4	3	3	1.9249	10	2.4248	6	0.67624	4	26.8	20.5	33262000	22866000	10395000
IPI00019329;IPI00062037	IPI00019329;IPI00062037	8 kDa dynein light chain;Dynein light chain 1, cytoplasmic;Dynein light chain LC8-type 1;Protein inhibitor of neuronal nitric oxide synthase;cDNA, FLJ92051, Homo sapiens dynein, cytoplasmic, light polypeptide 1 (DNCL1),mRNA;DNCL1 protein;Dynein, light chain, LC8-type 1;Dynein, light chain, LC8-type 1, isoform CRA_a;8 kDa dynein light chain b;Dynein light chain 2, cytoplasmic;Dynein light chain LC…	DLC1;DNCL1;DNCLC1;DYNLL1;HDLC1;hCG_27767;DLC2;DYNLL2	Dynein light chain 1, cytoplasmic;Dynein light chain 2, cytoplasmic	P63167;Q6FGH9;Q96FJ2	2	3	3	3	49.4	4.336e-50	3	3	3	3	3	3	0.41598	7	3.0693	3	0.3615	4	49.4	49.4	27730000	6685300	21044000
IPI00025815;IPI00639819;IPI00910355;IPI00844544;IPI00868796	IPI00025815;IPI00639819	TAR DNA-binding protein 43;TDP43;TDP43 splice variant 1;cDNA, FLJ92755, highly similar to Homo sapiens TAR DNA binding protein (TARDBP), mRNA;cDNA FLJ57180, highly similar to TAR DNA-binding protein 43;TAR DNA binding protein variant;TAR DNA binding protein	TARDBP;TDP43;RP4-635E18.2-003	TDP43;TAR DNA binding protein	Q13148;A4GUK4;A4GUK5;B2R629;B4DRW3;Q53H27;B1AKP7	5	9	9	9	30.3	7.2309e-161	7	9	7	7	9	9	0.96881	26	2.58	11	0.71979	15	20.9	30.3	183230000	77842000	105390000
IPI00719622;IPI00556589	IPI00719622;IPI00556589	40S ribosomal protein S28;cDNA, FLJ92192, Homo sapiens ribosomal protein S28 (RPS28), mRNA;HCG26477;Ribosomal protein S28, isoform CRA_a	RPS28;hCG_23961;hCG_26477	40S ribosomal protein S28;4 kDa protein	P62857;B2R4R9	2	2	2	2	30.4	3.0788e-24	2	2	2	2	2	2	1.4592	6	2.8047	3	0.82308	3	30.4	30.4	93771000	30914000	62857000
IPI00290410;IPI00921860	IPI00290410;IPI00921860	Deoxynucleotidyltransferase terminal-interacting protein 2;Estrogen receptor-binding protein;LPTS-interacting protein 2;Terminal deoxynucleotidyltransferase-interacting factor 2;cDNA FLJ61649, highly similar to Homo sapiens estrogen receptor binding protein (ERBP), mRNA	DNTTIP2;ERBP;TDIF2	Deoxynucleotidyltransferase terminal-interacting protein 2;cDNA FLJ61649, highly similar to Homo sapiens estrogen receptor binding protein (ERBP), mRNA	Q5QJE6;B7Z854	2	6	6	6	10.7	4.8217e-29	1	6	1	1	6	6	0.90614	10	1.9076	3	0.81206	7	1.5	10.7	46628000	10190000	36438000
IPI00384176;IPI00910435;IPI00301041;IPI00909142;IPI00334894;IPI00873041;IPI00023097;IPI00640304;IPI00916875;IPI00917738;IPI00915955;IPI00398781;IPI00916608;IPI00917348;IPI00451426;IPI00847477;IPI00917316;IPI00917875;IPI00918010	IPI00384176;IPI00910435;IPI00301041;IPI00909142;IPI00334894;IPI00873041;IPI00023097;IPI00640304;IPI00916875;IPI00917738;IPI00915955;IPI00398781	BRG1-associated factor 180;Polybromo-1D;Protein polybromo-1;PB1 protein;cDNA FLJ10645 fis, clone NT2RP2005767, moderately similar to G.gallus PB1 gene	BAF180;PB1;PBRM1	Isoform 1 of Protein polybromo-1;Isoform 8 of Protein polybromo-1;Isoform 2 of Protein polybromo-1;Isoform 9 of Protein polybromo-1;Isoform 3 of Protein polybromo-1;Isoform 7 of Protein polybromo-1;Isoform 5 of Protein polybromo-1;Isoform 4 of Protein poly	Q86U86-1;Q86U86;Q86U86-8;Q86U86-2;Q86U86-9;Q86U86-3;Q5EBM5;Q9NVM2;Q86U86-7;Q86U86-5;Q86U86-4;Q86U86-6	19	15	15	15	10.5	6.767e-55	13	9	13	13	9	9	1.7584	26	2.2981	16	0.94076	10	9.4	6.3	50687000	40258000	10429000
IPI00303476;IPI00791498;IPI00793271;IPI00792534;IPI00792128	IPI00303476;IPI00791498	ATP synthase subunit beta, mitochondrial;ATP synthase subunit beta	ATP5B;ATPMB;ATPSB	ATP synthase subunit beta, mitochondrial;17 kDa protein	P06576;Q0QEN7	5	8	8	8	18.5	1.787e-22	6	7	6	6	7	7	0.42708	13	2.2488	6	0.37962	7	14.6	16.6	45276000	29282000	15994000
IPI00005198;IPI00643578;IPI00641665	IPI00005198	Interleukin enhancer-binding factor 2;Nuclear factor of activated T-cells 45 kDa;cDNA FLJ51660, highly similar to Interleukin enhancer-binding factor 2;Interleukin enhancer binding factor 2 variant	ILF2;NF45;PRO3063	Interleukin enhancer-binding factor 2	Q12905;B4DY09;Q53FG3	3	20	20	20	77.4	2.5815e-245	16	18	16	16	18	18	0.51278	53	2.6031	23	0.46141	30	57.9	77.2	1726000000	727970000	997990000
IPI00013146;IPI00793335;IPI00791542;IPI00789525;IPI00945124;IPI00792175;IPI00944990;IPI00795908	IPI00013146;IPI00793335;IPI00791542;IPI00789525;IPI00945124;IPI00792175	28S ribosomal protein S22, mitochondrial;cDNA FLJ78575;cDNA PSEC0127 fis, clone PLACE1003724, highly similar to Mitochondrial 28S ribosomal protein S22;Mitochondrial ribosomal protein S22 variant;Brain my045 protein	C3orf5;GK002;MRPS22;RPMS22	28S ribosomal protein S22, mitochondrial;41 kDa protein;Mitochondrial ribosomal protein S22 variant;Putative uncharacterized protein MRPS22;Brain my045 protein;Putative uncharacterized protein MRPS22	P82650;A8K9Y7;Q8NBL6;Q59GX8;C9JZT4;Q9H3I1;C9JY34	8	4	4	4	11.7	8.1634e-36	4	3	4	4	3	3	0.98141	6	2.4923	3	0.38625	3	11.7	9.4	34577000	11350000	23227000
IPI00304692;IPI00939558;IPI00816796;IPI00552938;IPI00004450;IPI00938339;IPI00167369	IPI00304692;IPI00939558;IPI00816796	Glycoprotein p43;Heterogeneous nuclear ribonucleoprotein G;Heterogeneous nuclear ribonucleoprotein G, N-terminally processed;RNA-binding motif protein, X chromosome;cDNA FLJ54953, highly similar to Heterogeneous nuclear ribonucleoprotein G;cDNA FLJ34201 fis, clone FCBBF3019714, highly similar to HETEROGENEOUS NUCLEAR RIBONUCLEOPROTEIN G;cDNA FLJ38696 fis, clone KIDNE2001931, highly similar to HET…	HNRPG;RBMX;RBMXP1	Heterogeneous nuclear ribonucleoprotein G;cDNA FLJ34201 fis, clone FCBBF3019714, highly similar to HETEROGENEOUS NUCLEAR RIBONUCLEOPROTEIN G;cDNA FLJ38696 fis, clone KIDNE2001931, highly similar to HETEROGENEOUS NUCLEAR RIBONUCLEOPROTEIN G	P38159;B4E352;B3KRG5;Q8N8Y7	7	13	13	4	34.3	2.1283e-83	13	13	13	4	13	4	0.8709	46	2.4233	23	0.38363	23	34.3	34.3	423010000	217960000	205050000
IPI00514648;IPI00386718;IPI00640353	IPI00514648;IPI00386718	ATP-dependent helicase SMARCA2;BRG1-associated factor 190B;Probable global transcription activator SNF2L2;Protein brahma homolog;SNF2-alpha;SWI/SNF-related matrix-associated actin-dependent regulator of chromatin subfamily A member 2;cDNA FLJ61591, highly similar to Probable global transcription activator SNF2L2 (EC 3.6.1.-);cDNA FLJ53181, highly similar to Probable global transcription activator…	BAF190B;BRM;SMARCA2;SNF2A;SNF2L2	Isoform Long of Probable global transcription activator SNF2L2;Isoform Short of Probable global transcription activator SNF2L2	P51531-1;P51531;B4DK35;B4DSC8;P51531-2	3	19	6	6	14.5	1.0142e-69	16	18	5	5	5	5	1.33	10	1.8158	5	0.87021	5	11.9	14	6915000	2990400	3924500
IPI00006702;IPI00909575	IPI00006702;IPI00909575	Modulator of non-genomic activity of estrogen receptor;Proline-, glutamic acid- and leucine-rich protein 1;Transcription factor HMX3;cDNA FLJ75008, highly similar to Homo sapiens proline-, glutamic acid-, leucine-rich protein 1 (PELP1), mRNA;cDNA FLJ56414, highly similar to Homo sapiens proline-, glutamic acid-, leucine-rich protein 1 (PELP1), mRNA;cDNA FLJ51806, highly similar to Homo sapiens pr…	HMX3;MNAR;PELP1	cDNA FLJ56414, highly similar to Homo sapiens proline-, glutamic acid-, leucine-rich protein 1 (PELP1), mRNA;cDNA FLJ51806, highly similar to Homo sapiens proline-, glutamic acid-, leucine-rich protein 1 (PELP1), mRNA	Q8IZL8-1;Q8IZL8;A8K548;B4DR36;B4DEX7	2	29	29	1	41.5	0	20	28	20	1	28	1	0.35897	88	2.5788	33	0.27937	55	26.9	40.2	415750000	133530000	282210000
IPI00013917;IPI00157456	IPI00013917	40S ribosomal protein S12	RPS12	40S ribosomal protein S12	P25398	2	8	8	8	70.5	9.6273e-47	7	8	7	7	8	8	0.68805	25	2.7442	11	0.55991	14	70.5	70.5	174380000	63553000	110830000
IPI00009032;IPI00916802;IPI00916922;IPI00917205;IPI00917386	IPI00009032;IPI00916802;IPI00916922	La autoantigen;La ribonucleoprotein;Lupus La protein;Sjoegren syndrome type B antigen;Autoantigen La;La 4.1 protein;Ribonucleoprotein (La);Putative uncharacterized protein SSB;Sjogren syndrome antigen B (Autoantigen La);Sjogren syndrome antigen B (Autoantigen La), isoform CRA_c;SS-B/La protein	SSB;hCG_2005701	Lupus La protein;SS-B/La protein;21 kDa protein	P05455;B5BUB5;Q14730;Q15367;Q53XJ4;Q9UMH5;Q9UMH6	5	12	12	12	34.3	2.8339e-122	9	10	9	9	10	10	1.6738	21	2.366	11	0.82309	10	24.3	27.7	55938000	29022000	26916000
IPI00455210;IPI00000846;IPI00789340	IPI00455210;IPI00000846	ATP-dependent helicase CHD4;Chromodomain-helicase-DNA-binding protein 4;Mi-2 autoantigen 218 kDa protein;Mi2-beta;cDNA FLJ16830 fis, clone UTERU3022536, highly similar to Chromodomain helicase-DNA-binding protein 4 (EC 3.6.1.-);CHD4 protein	CHD4	Isoform 2 of Chromodomain-helicase-DNA-binding protein 4;Isoform 1 of Chromodomain-helicase-DNA-binding protein 4	Q14839-2;Q14839;Q14839-1;B3KY63;Q05CG6	3	38	38	23	21	2.4038e-92	31	30	31	18	30	16	1.3037	70	1.9874	38	0.7206	32	16.5	16.1	168030000	133030000	34998000
IPI00940685;IPI00006723;IPI00385642	IPI00940685;IPI00006723;IPI00385642	38 kDa-splicing factor;Prp8-binding protein;U5 small nuclear ribonucleoprotein 40 kDa protein;U5 snRNP-specific 40 kDa protein;WD repeat-containing protein 57;cDNA FLJ90035 fis, clone HEMBA1001878, highly similar to WD repeat protein 57;CDW11/WDR57;WD repeat domain 57 (U5 snRNP specific), isoform CRA_a;cDNA, FLJ94417, highly similar to Homo sapiens WD repeat domain 57 (U5 snRNP specific) (WDR57),…	PRP8BP;SFP38;SNRNP40;WDR57;hCG_20041;DKFZp434D199	U5 small nuclear ribonucleoprotein 40 kDa protein;cDNA FLJ56825, highly similar to WD repeat protein 57;WD repeat domain 57 (U5 snRNP specific), isoform CRA_b	Q96DI7;A0MNP2;B2R9I9;B4DQJ1;Q9NSS8	3	7	7	7	31.1	1.6459e-53	6	5	6	6	5	5	1.7826	11	2.2543	6	0.27209	5	23.5	24.9	46688000	36798000	9889900
IPI00016542;IPI00852995;IPI00853041	IPI00016542;IPI00852995;IPI00853041	WD repeat-containing protein 76;Putative uncharacterized protein WDR76	WDR76	WD repeat-containing protein 76;WD repeat domain 76 isoform 2;Putative uncharacterized protein WDR76	Q9H967;C9JE56	3	2	2	2	4.2	0.0013973	2	1	2	2	1	1	2.1676	3	2.1753	2		1	4.2	2.9	5043400	2828500	2214900
IPI00878252;IPI00412837;IPI00893534;IPI00894343;IPI00894284;IPI00333197;IPI00872239;IPI00005631;IPI00216106;IPI00892857;IPI00894465	IPI00878252;IPI00412837;IPI00893534	General transcription factor 3C polypeptide 2;TF3C-beta;Transcription factor IIIC 110 kDa subunit;Transcription factor IIIC subunit beta;Putative uncharacterized protein GTF3C2	GTF3C2;KIAA0011	Isoform 1 of General transcription factor 3C polypeptide 2;Isoform 2 of General transcription factor 3C polypeptide 2;Putative uncharacterized protein GTF3C2	Q8WUA4-1;Q8WUA4;Q53QN0;Q8WUA4-2;C9JNH7;C9JZK5	11	11	11	10	17.9	1.1823e-50	8	10	8	7	10	9	0.80902	18	2.3021	8	0.69482	10	12.2	17	65446000	36331000	29115000
IPI00032533	IPI00032533	WD repeat-containing protein 18	WDR18	WD repeat-containing protein 18	Q9BV38	1	16	16	16	48.1	2.6869e-289	12	15	12	12	15	15	0.35574	37	2.4336	15	0.30576	22	32.4	48.1	656740000	302510000	354230000
IPI00022002;IPI00942760;IPI00909159	IPI00022002;IPI00942760;IPI00909159	cDNA FLJ54536, highly similar to Mitochondrial 28S ribosomal protein S27;28S ribosomal protein S27, mitochondrial;cDNA FLJ53652, highly similar to Mitochondrial 28S ribosomal protein S27;MRPS27 protein;cDNA FLJ54799, highly similar to Mitochondrial 28S ribosomal protein S27;cDNA FLJ46849 fis, clone UTERU3006538, highly similar to Mitochondrial 28S ribosomal protein S27	KIAA0264;MRPS27	cDNA FLJ54536, highly similar to Mitochondrial 28S ribosomal protein S27;28S ribosomal protein S27, mitochondrial;cDNA FLJ54799, highly similar to Mitochondrial 28S ribosomal protein S27	B4DRT2;Q92552;B4DT94;Q6PKB3;B4DKI9;Q8N6F2	3	6	6	6	14.7	2.3487e-20	5	5	5	5	5	5	1.4717	9	1.9396	5	0.50735	4	12.6	11.2	10017000	4392600	5624200
IPI00219919;IPI00643843;IPI00514540;IPI00644814;IPI00644235;IPI00908352;IPI00908747;IPI00641689	IPI00219919;IPI00643843;IPI00514540	DNA methyltransferase 1-associated protein 1;cDNA FLJ54124, highly similar to DNA methyltransferase 1-associated protein 1;DNA methyltransferase 1 associated protein 1	DMAP1;KIAA1425;RP5-891H21.2-005;RP5-891H21.2-008	DNA methyltransferase 1-associated protein 1;DNA methyltransferase 1 associated protein 1;DNA methyltransferase 1 associated protein 1	Q9NPF5;B4DQG8;Q5TG40;Q5TG39	8	5	5	5	15.4	6.3987e-54	4	5	4	4	5	5	0.7286	10	2.0471	4	0.67804	6	13.3	15.4	14045000	8440400	5605000
IPI00291939;IPI00922333;IPI00553151;IPI00385082	IPI00291939	Sb1.8;Structural maintece of chromosomes protein 1A;cDNA FLJ77162, highly similar to Homo sapiens SMC1 structural maintece of chromosomes 1-like 1 (SMC1L1), mRNA;SMC1A protein;Putative uncharacterized protein DKFZp686L19178	DXS423E;KIAA0178;SB1.8;SMC1;SMC1A;SMC1L1;DKFZp686L19178	Structural maintece of chromosomes protein 1A	Q14683;A8K7A6;Q68EN4;Q6MZR8;Q6P2R1	4	15	15	15	12.1	3.9022e-33	11	10	11	11	10	10	1.2626	19	1.8872	10	0.71851	9	9.1	8.3	23932000	7378700	16553000
IPI00426727;IPI00426729;IPI00719738;IPI00791121;IPI00791172;IPI00791816;IPI00789432;IPI00792590	IPI00426727;IPI00426729;IPI00719738	Methyl-CpG-binding domain protein 4;Methyl-CpG-binding endonuclease 1;Methyl-CpG-binding protein MBD4;Mismatch-specific DNA N-glycosylase;cDNA FLJ61001, highly similar to Methyl-CpG-binding domain protein 4 (EC 3.2.2.-);Putative methyl-CpG binding protein	MBD4;MED1	Isoform 1 of Methyl-CpG-binding domain protein 4;Isoform 3 of Methyl-CpG-binding domain protein 4;Putative methyl-CpG binding protein	O95243-1;O95243;B4DZN2;O95243-3;Q2MD36	8	15	15	1	30.5	1.0944e-125	11	13	11	1	13	1	0.70627	33	2.0858	16	0.63206	17	22.1	26.4	79279000	36997000	42282000
IPI00102575;IPI00885113	IPI00102575;IPI00885113	ATPase family AAA domain-containing protein 5;Chromosome fragility-associated gene 1 protein	ATAD5;C17orf41;FRAG1	Isoform 1 of ATPase family AAA domain-containing protein 5;Isoform 2 of ATPase family AAA domain-containing protein 5	Q96QE3-1;Q96QE3;Q96QE3-2	2	7	7	7	4.5	3.7294e-21	5	5	5	5	5	5	1.3754	10	1.7606	5	1.0357	5	3	3.5	5447400	2701200	2746200
IPI00016725	IPI00016725	General transcription factor 3C polypeptide 4;TF3C-delta;Transcription factor IIIC 90 kDa subunit;Transcription factor IIIC subunit delta;cDNA FLJ14603 fis, clone NT2RP1000357, highly similar to General transcription factor 3C polypeptide 4 (EC 2.3.1.48);GTF3C4 protein	GTF3C4	General transcription factor 3C polypeptide 4	Q9UKN8;B3KNH2;Q05CN7	1	12	12	12	17.2	3.0718e-85	7	12	7	7	12	12	0.84113	22	2.1294	7	0.70518	15	9.2	17.2	165460000	23070000	142390000
IPI00171410;IPI00927901;IPI00910604;IPI00165665;IPI00168035;IPI00794638;IPI00925004;IPI00924870	IPI00171410;IPI00927901;IPI00910604	Uncharacterized protein C3orf21;Putative uncharacterized protein C3orf21;cDNA FLJ58429	C3orf21;PSEC0251	Isoform 1 of Uncharacterized protein C3orf21;Putative uncharacterized protein C3orf21;cDNA FLJ58429	Q8NBI6-1;Q8NBI6;C9JV19;B4DVL3	8	7	7	7	23.2	3.5434e-66	5	6	5	5	6	6	0.87308	12	2.0611	4	0.75383	8	17	19.1	47722000	28944000	18778000
IPI00748807;IPI00930629;IPI00221235	IPI00748807;IPI00930629	160 kDa nucleoporin;Nuclear pore complex protein Nup160;Nucleoporin Nup160;Putative uncharacterized protein NUP160	KIAA0197;NUP120;NUP160	Isoform 1 of Nuclear pore complex protein Nup160;Putative uncharacterized protein NUP160	Q12769-1;Q12769;C9JIP0	3	6	6	6	6	8.6596e-34	5	2	5	5	2	2	1.6156	7	1.7485	5	0.74864	2	5.2	1.6	4210200	3261400	948740
IPI00029764;IPI00908449	IPI00029764;IPI00908449	SF3a60;Spliceosome-associated protein 61;Splicing factor 3A subunit 3;cDNA FLJ78246, highly similar to Homo sapiens splicing factor 3a, subunit 3, 60kDa (SF3A3), mRNA;cDNA FLJ78053, highly similar to Homo sapiens splicing factor 3a, subunit 3, 60kDa (SF3A3), mRNA;cDNA FLJ46581 fis, clone THYMU3043200, highly similar to Splicing factor 3A subunit 3;Splicing factor 3a, subunit 3 variant;cDNA FLJ587…	SAP61;SF3A3	Splicing factor 3A subunit 3;cDNA FLJ58737, highly similar to Splicing factor 3A subunit 3	Q12874;A8K566;A8K7V1;B3KY12;Q53HM6;B4DW90	2	7	7	7	19.4	3.6604e-50	7	4	7	7	4	4	1.9628	13	2.2421	8	0.25387	5	19.4	8.6	23551000	13890000	9661600
IPI00062599;IPI00221105;IPI00852816;IPI00853408;IPI00791768;IPI00456146;IPI00106988;IPI00903013	IPI00062599;IPI00221105;IPI00852816;IPI00853408;IPI00791768	60 kDa BRG-1/Brm-associated factor subunit A;BRG1-associated factor 60A;SWI/SNF complex 60 kDa subunit;SWI/SNF-related matrix-associated actin-dependent regulator of chromatin subfamily D member 1;cDNA FLJ77761;cDNA FLJ60458, highly similar to SWI/SNF-related matrix-associated actin-dependent regulator of chromatin subfamily D member 1	BAF60A;SMARCD1	71 kDa protein;66 kDa protein;Isoform 1 of SWI/SNF-related matrix-associated actin-dependent regulator of chromatin subfamily D member 1;Isoform 2 of SWI/SNF-related matrix-associated actin-dependent regulator of chromatin subfamily D member 1;45 kDa prote	Q96GM5-1;Q96GM5;A8K9I5;Q96GM5-2;B4DF50	8	8	8	7	15.6	1.438e-29	5	4	5	5	4	3	0.68051	7	1.7167	3	0.63744	4	7.7	9.5	13733000	2769800	10963000
IPI00024263;IPI00157541;IPI00552206	IPI00024263;IPI00157541;IPI00552206	RNA polymerase I-specific TBP-associated factor 48 kDa;TATA box-binding protein-associated factor 1A;TATA box-binding protein-associated factor RNA polymerase I subunit A;Transcription factor SL1;Transcription initiation factor SL1/TIF-IB subunit A;cDNA FLJ77843, highly similar to Homo sapiens TATA box binding protein (TBP)-associated factor, RNA polymerase I, A, 48kDa (TAF1A), transcript variant…	TAF1A;RP11-378J18.2-005	Isoform 1 of TATA box-binding protein-associated factor RNA polymerase I subunit A;Isoform 2 of TATA box-binding protein-associated factor RNA polymerase I subunit A;TATA box binding protein (TBP)-associated factor, RNA polymerase I, A, 48kDa	Q15573-1;Q15573;A8K4K5;B4DS21;Q15573-2;Q5JRA7	3	3	3	3	6.9	9.6249e-18	2	3	2	2	3	3	1.2909	4	1.7907	2	0.98891	2	4.7	6.9	2793700	1236000	1557700
IPI00923468;IPI00900269;IPI00029822;IPI00293426;IPI00900285;IPI00900328;IPI00900338;IPI00647560;IPI00640994;IPI00103451;IPI00642503;IPI00645885;IPI00643691;IPI00644329	IPI00923468;IPI00900269;IPI00029822;IPI00293426;IPI00900285;IPI00900328;IPI00900338	SMARCA4 protein;SMARCA4 isoform 2;SWI/SNF related, matrix associated, actin dependent regulator of chromatin, subfamily a, member 4, isoform CRA_c;SMARCA4 isoform 4;ATP-dependent helicase SMARCA4;BRG1-associated factor 190A;Mitotic growth and transcription activator;Protein brahma homolog 1;Protein BRG-1;SNF2-beta;SWI/SNF-related matrix-associated actin-dependent regulator of chromatin subfamily …	SMARCA4;hCG_29955;BAF190A;BRG1;SNF2B;SNF2L4	SMARCA4 protein;SWI/SNF-related matrix-associated actin-dependent regulator of chromatin a4 isoform A;SWI/SNF-related matrix-associated actin-dependent regulator of chromatin a4 isoform D;Probable global transcription activator SNF2L4;SWI/SNF-related matri	B9EGQ8;Q9HBD4;B1A8Z6;P51532;A7E2E1;B4DSI8;B1A8Z5;A5D6X0;B1A8Z4;Q59FZ6;B1A8Z7;B3KNW7;B4E0F1	14	24	24	11	19.5	4.134e-104	19	21	19	8	21	8	0.96217	47	2.0062	23	0.72506	24	16.2	15.5	82986000	48258000	34729000
IPI00029267	IPI00029267	U2 small nuclear ribonucleoprotein B;Small nuclear ribonucleoprotein polypeptide B;Similar to small nuclear ribonucleoprotein polypeptide B	SNRPB2	U2 small nuclear ribonucleoprotein B	P08579;B5BTZ8;Q86YK2	1	8	8	6	44.4	3.2334e-28	7	7	7	5	7	6	1.0307	16	2.4783	8	0.42142	8	40	41.3	79457000	23746000	55711000
IPI00012199;IPI00412260;IPI00446362	IPI00012199	Coiled-coil domain-containing protein 86;Cytokine-induced protein with coiled-coil domain;cDNA FLJ51395	CCDC86;CYCLON	Coiled-coil domain-containing protein 86	Q9H6F5;B4DY99	3	9	9	9	28.1	2.3512e-73	7	9	7	7	9	9	0.64379	25	2.2434	10	0.51632	15	21.9	28.1	98325000	58426000	39899000
IPI00219871;IPI00924467;IPI00924875;IPI00924695	IPI00219871;IPI00924467;IPI00924875;IPI00924695	N-alpha-acetyltransferase 38, NatC auxiliary subunit;U6 snRNA-associated Sm-like protein LSm8;cDNA, FLJ92203, Homo sapiens LSM8 homolog, U6 small nuclear RNA associated (S.cerevisiae) (LSM8), mRNA;LSM8 homolog, U6 small nuclear RNA associated (S. cerevisiae);LSM8 homolog, U6 small nuclear RNA associated (S. cerevisiae), isoform CRA_b;Putative uncharacterized protein NAA38;LSM8 homolog, U6 small n…	LSM8;NAA38;hCG_14869;tcag7.58	U6 snRNA-associated Sm-like protein LSm8;Putative uncharacterized protein LSM8;7 kDa protein;Putative uncharacterized protein LSM8	O95777;A4D0W0;C9JNV3;C9JIZ0	4	3	3	3	34.4	5.6518e-08	2	2	2	2	2	2	0.8562	4	2.3225	2	0.29998	2	27.1	24	4710300	2214400	2495900
IPI00293260;IPI00844115;IPI00873764	IPI00293260;IPI00844115	DnaJ homolog subfamily C member 10;ER-resident protein ERdj5;Macrothioredoxin;cDNA FLJ14795 fis, clone NT2RP4001219, highly similar to Homo sapiens DnaJ (Hsp40) homolog, subfamily C, member 10 (DNAJC10), mRNA;DnaJ (Hsp40) homolog, subfamily C, member 10, isoform CRA_b;DNAJC10 protein;cDNA FLJ55732, highly similar to Homo sapiens DnaJ (Hsp40) homolog, subfamily C, member 10 (DNAJC10), mRNA;Macroth…	DNAJC10;ERDJ5;UNQ495/PRO1012;hCG_22235	Isoform 1 of DnaJ homolog subfamily C member 10;Isoform 2 of DnaJ homolog subfamily C member 10	Q8IXB1-1;Q8IXB1;B3KNK5;Q3B7W8;Q8IXB1-2;B4DP04;Q86XS7;Q8N4C5	3	21	21	21	34.6	1.0418e-242	16	19	16	16	19	19	1.2306	46	2.5167	21	0.93858	25	25.5	33.4	985760000	443400000	542360000
IPI00305068;IPI00943860	IPI00305068;IPI00943860	Pre-mRNA-processing factor 6;PRP6 homolog;U5 snRNP-associated 102 kDa protein;cDNA, FLJ95067;cDNA FLJ10692 fis, clone NT2RP3000361, highly similar to Pre-mRNA-processing factor 6 homolog	C20orf14;PRPF6	Pre-mRNA-processing factor 6;similar to U5 snRNP-associated 102 kDa protein	O94906;B2RAR5;B3KMC6	2	12	12	12	13.9	2.2325e-61	9	8	9	9	8	8	1.1229	17	2.0945	9	0.31254	8	9.5	10.1	48883000	34846000	14037000
IPI00011268;IPI00216044;IPI00642213;IPI00641351;IPI00514496;IPI00640938;IPI00790685;IPI00166137	IPI00011268;IPI00216044;IPI00642213;IPI00641351;IPI00514496;IPI00640938	Autoantigen p542;Heterogeneous nuclear ribonucleoprotein C-like 2;hnRNP associated with lethal yellow protein homolog;RNA-binding protein Raly;cDNA FLJ77422, highly similar to Homo sapiens RNA binding protein, autoantigenic (hnRNP-associated with lethal yellow homolog (mouse)), transcript variant 1, mRNA;RNA binding protein (Autoantigenic, hnRNP-associated with lethal yellow) long isoform variant…	HNRPCL2;P542;RALY;hCG_37136;RP1-64K7.1-007;RP1-64K7.1-004;RP1-64K7.1-005;RP1-64K7.1-003	RNA binding protein, autoantigenic (HnRNP-associated with lethal yellow homolog (Mouse)), isoform CRA_a (Fragment);Isoform 1 of RNA-binding protein Raly;RNA binding protein, autoantigenic;RNA binding protein, autoantigenic;RNA binding protein, autoantigeni	Q9UKM9-1;Q9UKM9;Q53GL6;Q9UKM9-2;A8K4T9;Q5QPL9;B4DSJ1;Q5QPM1;Q5QPM0;Q5QPM2	8	4	4	4	17.3	1.5041e-25	4	3	4	4	3	3	0.56816	9	2.0042	5	0.41312	4	17.3	13.7	467520000	459740000	7780900
IPI00329275;IPI00375430;IPI00375427;IPI00893010;IPI00922796;IPI00375428;IPI00375429	IPI00329275;IPI00375430;IPI00375427;IPI00893010;IPI00922796;IPI00375428;IPI00375429	Serine/threonine-protein kinase VRK2;Vaccinia-related kinase 2;VRK2 protein;cDNA FLJ76729, highly similar to Homo sapiens vaccinia related kinase 2 isoform 6 (VRK2) mRNA;Putative uncharacterized protein VRK2;cDNA FLJ53040, highly similar to Serine/threonine-protein kinase VRK2 (EC 2.7.11.1)	VRK2	Isoform 1 of Serine/threonine-protein kinase VRK2;Isoform 5 of Serine/threonine-protein kinase VRK2;Isoform 2 of Serine/threonine-protein kinase VRK2;41 kDa protein;cDNA FLJ53040, highly similar to Serine/threonine-protein kinase VRK2;Isoform 3 of Serine/t	Q86Y07-1;Q86Y07;Q05CR6;Q86Y07-5;A8K9L2;Q53S39;Q86Y07-2;B7Z2X1;Q86Y07-3;Q86Y07-4;Q53TU1	7	11	11	6	24.8	6.7497e-71	4	11	4	3	11	6	0.92938	13	1.9301	4	0.82073	9	10.2	24.8	21110000	7039100	14071000
IPI00293746;IPI00642240;IPI00646155;IPI00446669	IPI00293746;IPI00642240;IPI00646155;IPI00446669	Multiple myeloma tumor-associated protein 2	C1orf35;MMTAG2	Isoform 1 of Multiple myeloma tumor-associated protein 2;Isoform 4 of Multiple myeloma tumor-associated protein 2;Isoform 3 of Multiple myeloma tumor-associated protein 2;Isoform 2 of Multiple myeloma tumor-associated protein 2	Q9BU76-1;Q9BU76;Q9BU76-4;Q9BU76-3;Q9BU76-2	4	5	5	5	21.3	2.5805e-50	4	5	4	4	5	5	0.47566	11	2.483	4	0.31249	7	18.6	21.3	19175000	6420300	12755000
IPI00019380;IPI00513689	IPI00019380	80 kDa nuclear cap-binding protein;Nuclear cap-binding protein subunit 1	CBP80;NCBP;NCBP1	Nuclear cap-binding protein subunit 1	Q09161	2	15	15	15	22.2	3.3175e-107	10	12	10	10	12	12	0.78628	22	2.1477	11	0.35284	11	14.3	17.7	219750000	77535000	142210000
IPI00246842;IPI00944618;IPI00328322;IPI00944587;IPI00944609	IPI00246842;IPI00944618;IPI00328322	RNA polymerase I-specific TBP-associated factor 110 kDa;TATA box-binding protein-associated factor 1C;TATA box-binding protein-associated factor RNA polymerase I subunit C;Transcription initiation factor SL1/TIF-IB subunit C;cDNA FLJ39712 fis, clone SMINT2013129, highly similar to TATA box-binding protein-associated factor RNA polymerase I subunit C;cDNA FLJ55276, highly similar to TATA box-bindi…	TAF1C	Isoform 1 of TATA box-binding protein-associated factor RNA polymerase I subunit C;Isoform 6 of TATA box-binding protein-associated factor RNA polymerase I subunit C;Isoform 2 of TATA box-binding protein-associated factor RNA polymerase I subunit C	Q15572-1;Q15572;Q15572-6;Q15572-2;B3KUE8;B7Z9B2	5	5	5	5	7.2	5.302e-13	4	2	4	4	2	2	1.5245	6	2.0694	4	0.74747	2	5.8	3.2	9159100	6442800	2716300
IPI00071318;IPI00410026;IPI00410027;IPI00853373;IPI00793246;IPI00798019;IPI00893219;IPI00927379;IPI00658031;IPI00879206;IPI00879047	IPI00071318;IPI00410026;IPI00410027;IPI00853373;IPI00793246;IPI00798019;IPI00893219	Putative RNA-binding protein Luc7-like 1;Putative SR protein LUC7B1;SR+89;LUC7-like isoform b variant;LUC7-like (S. cerevisiae);LUC7-like (S. cerevisiae), isoform CRA_g;LUC7-like (S. cerevisiae), isoform CRA_f;Putative uncharacterized protein LUC7L	LUC7L;LUC7L1;hCG_22425;LA16c-OS12.1-001;LA16c-OS12.1-007;LA16c-OS12.1-015	Isoform 1 of Putative RNA-binding protein Luc7-like 1;Isoform 2 of Putative RNA-binding protein Luc7-like 1;Isoform 3 of Putative RNA-binding protein Luc7-like 1;Putative uncharacterized protein LUC7L;24 kDa protein;34 kDa protein;LUC7-like	Q9NQ29-1;Q9NQ29;Q53G47;Q9NQ29-2;Q1W6G4;Q9NQ29-3;A8MYV2;B8ZZ10	11	10	10	6	32.1	5.892e-148	7	10	7	4	10	6	0.80356	25	2.2803	11	0.70145	14	21.6	32.1	86667000	43818000	42850000
IPI00004968	IPI00004968	Nuclear matrix protein 200;Pre-mRNA-processing factor 19;PRP19/PSO4 homolog;Senescence evasion factor	NMP200;PRP19;PRPF19;SNEV	Pre-mRNA-processing factor 19	Q9UMS4	1	18	18	18	62.3	1.4977e-168	13	17	13	13	17	17	0.67106	44	2.3406	19	0.60235	25	39.5	59.3	448950000	201350000	247590000
IPI00107745;IPI00953314;IPI00448519	IPI00107745	cAMP regulatory element-associated protein 1;Cisplatin resistance-associated-overexpressed protein;Luc7A;Luc7-like protein 3;Okadaic acid-inducible phosphoprotein OA48-18;cDNA FLJ77715, highly similar to Homo sapiens cisplatin resistance-associated overexpressed protein(LUC7A), mRNA;cDNA FLJ59548, highly similar to Cisplatin resistance-associated overexpressed protein;CROP protein	CREAP1;CROP;LUC7L3;O48	Isoform 1 of Luc7-like protein 3	O95232-1;O95232;A8K3C5;B4DJ96;Q6PKC2;Q86Y74	3	8	8	8	24.3	9.6365e-195	6	8	6	6	8	8	0.51795	27	2.1783	12	0.46168	15	19	24.3	128910000	52802000	76111000
IPI00008536	IPI00008536	Glioma-amplified sequence 41;NuMA-binding protein 1;YEATS domain-containing protein 4	GAS41;YEATS4	YEATS domain-containing protein 4	O95619	1	4	4	4	24.7	1.9721e-15	4	4	4	4	4	4	1.1865	8	2.5235	4	0.60332	4	24.7	24.7	8302800	2787000	5515800
IPI00167069;IPI00012531;IPI00643479	IPI00167069;IPI00012531;IPI00643479	Epithelial zinc finger protein EZF;Gut-enriched krueppel-like factor;Krueppel-like factor 4;Kruppel-like factor 4 (Gut)	EZF;GKLF;KLF4;RP11-150J11.1-004	Isoform 1 of Krueppel-like factor 4;Isoform 2 of Krueppel-like factor 4;Kruppel-like factor 4	O43474-3;O43474;O43474-1;Q5T3J6	3	2	2	2	7.8	4.2979e-16	2	2	2	2	2	2	1.6036	4	1.8739	2	1.1627	2	7.8	7.8	5211800	1979900	3231900
IPI00855998	IPI00855998	AH antigen;Centromere protein F;Kinetochore protein CENPF;Mitosin	CENPF	Centromere protein F	P49454	1	10	10	10	4.1	8.2021e-20	7	7	7	7	7	7	0.97518	13	1.6218	7	0.81446	6	2.6	3.1	6345800	3456400	2889400
IPI00219691	IPI00219691	Basic transcription element-binding protein 3;Krueppel-like factor 13;Novel Sp1-like zinc finger transcription factor 1;RANTES factor of late activated T-lymphocytes 1;Transcription factor BTEB3;Transcription factor NSLP1	BTEB3;KLF13;NSLP1	Krueppel-like factor 13	Q9Y2Y9	1	2	2	2	12.8	8.9123e-09	2	2	2	2	2	2	1.3068	4	1.7779	2	0.83441	2	12.8	12.8	2573400	1200500	1372900
IPI00014898;IPI00186711;IPI00398778;IPI00398777;IPI00398779;IPI00398775;IPI00420096;IPI00398776;IPI00398002;IPI00887421	IPI00014898;IPI00186711;IPI00398778;IPI00398777;IPI00398779;IPI00398775;IPI00420096;IPI00398776;IPI00398002	Hemidesmosomal protein 1;Plectin-1;HCG1994702;Plectin isoform 1b;Similar to plectin 1, intermediate filament binding protein, 500kD	PLEC1;hCG_1994702	Isoform 1 of Plectin-1;Isoform 2 of Plectin-1;Isoform 6 of Plectin-1;Isoform 5 of Plectin-1;Isoform 4 of Plectin-1;Isoform 9 of Plectin-1;Isoform 8 of Plectin-1;Isoform 7 of Plectin-1;Isoform 3 of Plectin-1	Q15149-1;Q15149;Q15149-2;Q15149-6;Q15149-5;Q8WXV5;Q15149-4;Q15149-9;Q15149-8;Q15149-7;Q96IE3;Q15149-3	10	47	47	43	11.4	5.0833e-91	42	26	42	38	26	24	1.3918	61	1.6542	38	1.0372	23	10	6.6	74358000	52698000	21660000
IPI00218800;IPI00449071;IPI00657677;IPI00657866;IPI00657717	IPI00218800;IPI00449071	Aniridia type II protein;Oculorhombin;Paired box protein Pax-6;PAX6;Paired box gene 6 isoform a variant;Paired box 6;Paired box gene 6 isoform a;PAX6 protein;Truncated PAX6 protein;cDNA FLJ90400 fis, clone NT2RP2005941, highly similar to Paired box protein Pax-6	AN2;PAX6;Z83307.1-002	Isoform 1 of Paired box protein Pax-6;Isoform 5a of Paired box protein Pax-6	P26367-1;P26367;Q2XU31;Q56H36;Q59GD2;Q66SS1;Q7Z5Y4;Q8IVH0;P26367-2;B3KQG1	5	7	7	7	16.6	1.7411e-59	4	5	4	4	5	5	0.73003	9	1.9617	4	0.66362	5	9.7	11.8	33321000	7123200	26198000
IPI00074587;IPI00412643;IPI00009071;IPI00646643;IPI00386662;IPI00645384;IPI00942141;IPI00477946;IPI00291624	IPI00074587;IPI00412643;IPI00009071;IPI00646643;IPI00386662;IPI00645384	40 kDa SR-repressor protein;FUS-interacting serine-arginine-rich protein 1;Splicing factor SRp38;Splicing factor, arginine/serine-rich 13A;TLS-associated protein with Ser-Arg repeats;TLS-associated serine-arginine protein;cDNA FLJ30749 fis, clone FEBRA2000402, highly similar to FUS-interacting serine-arginine-rich protein 1;cDNA FLJ43846 fis, clone TESTI4006393, highly similar to FUS-interacting …	FUSIP1;FUSIP2;SFRS13A;TASR;RP11-4M23.6-005;RP11-4M23.6-014	Isoform 1 of Splicing factor, arginine/serine-rich 13A;Isoform 2 of Splicing factor, arginine/serine-rich 13A;Isoform 3 of Splicing factor, arginine/serine-rich 13A;FUS interacting protein (Serine/arginine-rich) 1;Isoform 4 of Splicing factor, arginine/ser	O75494-1;O75494;B3KNY6;Q53GD7;O75494-2;O75494-3;B4DJP9;Q5JRI3;O75494-4;Q5JRI1	9	5	5	5	23.3	1.469e-66	5	5	5	5	5	5	0.54712	27	2.0766	13	0.33697	14	23.3	23.3	157970000	79047000	78923000
IPI00025178	IPI00025178	Breast carcinoma-amplified sequence 2;DNA amplified in mammary carcinoma 1 protein;Pre-mRNA-splicing factor SPF27;Spliceosome-associated protein SPF 27;Breast carcinoma amplified sequence 2;Breast carcinoma amplified sequence 2, isoform CRA_a;cDNA, FLJ93631, Homo sapiens breast carcinoma amplified sequence 2 (BCAS2), mRNA;Breast carcinoma amplified sequence 2 variant	BCAS2;DAM1;hCG_38455	Pre-mRNA-splicing factor SPF27	O75934;B2R7W3;Q53HE3	1	11	11	11	71.1	9.6113e-82	6	10	6	6	10	10	0.55326	21	2.3859	8	0.49732	13	44.4	64.4	102250000	23146000	79100000
IPI00549664;IPI00642510	IPI00549664;IPI00642510	Testis-expressed sequence 10 protein;cDNA FLJ54377;cDNA FLJ57815;cDNA FLJ50343;cDNA FLJ50387	L18;Nbla10363;TEX10	Testis-expressed sequence 10 protein;testis expressed 10 isoform 2	Q9NXF1;B4DQR0;B4DYV2;B4E149;B7Z9D5	2	34	34	34	47	1.9109e-249	28	32	28	28	32	32	0.47025	68	2.2919	33	0.30495	35	39.2	44.7	644030000	219540000	424500000
IPI00396406;IPI00927618;IPI00927374	IPI00396406;IPI00927618;IPI00927374	Probable E3 ubiquitin-protein ligase makorin-2;RING finger protein 62;Putative uncharacterized protein MKRN2;cDNA FLJ52346, highly similar to Makorin-2;Makorin, ring finger protein, 2, isoform CRA_b	HSPC070;MKRN2;RNF62;hCG_28319	Probable E3 ubiquitin-protein ligase makorin-2;Putative uncharacterized protein MKRN2;cDNA FLJ52346, highly similar to Makorin-2	Q9H000;C9J494;B4DPR4	3	3	3	3	6.7	9.1801e-06	2	3	2	2	3	3	0.66733	5	1.8372	2	0.62374	3	4.8	6.7	15172000	8124400	7047600
IPI00003362	IPI00003362	78 kDa glucose-regulated protein;Endoplasmic reticulum lumenal Ca(2+)-binding protein grp78;Heat shock 70 kDa protein 5;Immunoglobulin heavy chain-binding protein;cDNA FLJ60062, highly similar to 78 kDa glucose-regulated protein;HSPA5 protein	GRP78;HSPA5	HSPA5 protein	P11021;B4DEF7;Q2KHP4	1	17	15	15	32.1	1.558e-161	13	15	11	11	13	13	0.84573	28	1.9993	11	0.71199	17	24.1	30.2	137600000	40940000	96662000
IPI00641990;IPI00645869;IPI00009917;IPI00152781;IPI00922715;IPI00442436	IPI00641990;IPI00645869;IPI00009917	Protein LAS1 homolog;Las1-like;cDNA FLJ30255 fis, clone BRACE2002444, highly similar to LAS1-like protein;cDNA FLJ43772 fis, clone TESTI2049576, highly similar to LAS1-like protein;cDNA FLJ40064 fis, clone TESOP2000312, highly similar to LAS1-like protein	LAS1L;MSTP060	Isoform 1 of LAS1-like protein;Isoform 2 of LAS1-like protein;Isoform 3 of LAS1-like protein	Q9Y4W2-1;Q9Y4W2;A9X410;Q9Y4W2-2;Q9Y4W2-3;A9X412;B3KNR6;B3KUJ7	6	24	24	24	38.8	2.8622e-213	18	22	18	18	22	22	0.46878	50	2.2433	22	0.36324	28	33.5	36.8	430890000	149060000	281830000
IPI00017451;IPI00470590;IPI00878677;IPI00878312;IPI00877949	IPI00017451;IPI00470590	SF3a120;Spliceosome-associated protein 114;Splicing factor 3A subunit 1;cDNA FLJ55438, highly similar to Splicing factor 3 subunit 1	SAP114;SF3A1	Splicing factor 3 subunit 1;splicing factor 3a, subunit 1, 120kDa isoform 2	Q15459;B4E091;C9JAT6	5	8	8	8	16.5	2.161e-42	7	7	7	7	7	7	1.6638	13	2.2226	7	0.21468	6	14.9	14.1	42103000	21900000	20203000
IPI00303439;IPI00029695;IPI00745019;IPI00879096;IPI00879156;IPI00908546	IPI00303439;IPI00029695;IPI00745019;IPI00879096;IPI00879156	cDNA FLJ13963 fis, clone Y79AA1001299, highly similar to Homo sapiens integrase interactor 1b protein (INI1B);BRG1-associated factor 47;Integrase interactor 1 protein;SNF5 homolog;SWI/SNF-related matrix-associated actin-dependent regulator of chromatin subfamily B member 1;cDNA FLJ11357 fis, clone HEMBA1000201, highly similar to SWI/SNF-related matrix-associated actin-dependent regulator of chrom…	BAF47;INI1;SMARCB1;SNF5L1;hCG_41099	cDNA FLJ13963 fis, clone Y79AA1001299, highly similar to Homo sapiens integrase interactor 1b protein;Isoform A of SWI/SNF-related matrix-associated actin-dependent regulator of chromatin subfamily B member 1;Isoform B of SWI/SNF-related matrix-associated	Q9H836;Q12824-1;Q12824;Q12824-2;Q17S11;B5MCL5;C9JTA6	6	5	5	5	16	4.4997e-14	4	3	4	4	3	3	1.5949	8	1.6529	5	0.87206	3	12.4	10.2	251940000	248690000	3245100
IPI00307733;IPI00917114;IPI00796144;IPI00442150;IPI00952646;IPI00916993;IPI00917578;IPI00917278	IPI00307733;IPI00917114	HIF-1;Histone-lysine N-methyltransferase SETD2;Huntingtin yeast partner B;Huntingtin-interacting protein 1;Huntingtin-interacting protein B;Lysine N-methyltransferase 3A;p231HBP;SET domain-containing protein 2	HIF1;HSPC069;HYPB;KIAA1732;KMT3A;SET2;SETD2	Isoform 1 of Histone-lysine N-methyltransferase SETD2;231 kDa protein	Q9BYW2-1;Q9BYW2	8	7	7	7	3.4	2.259e-12	7	4	7	7	4	4	1.25	11	1.4318	7	0.4291	4	3.4	1.9	5269400	3925300	1344100
IPI00384456;IPI00106847;IPI00440122	IPI00384456;IPI00106847	DNA mismatch repair protein Msh6;G/T mismatch-binding protein;MutS-alpha 160 kDa subunit;cDNA FLJ55677, highly similar to DNA mismatch repair protein MSH6;cDNA FLJ53432, highly similar to DNA mismatch repair protein MSH6;GTBP-ALT;MSH6 protein	GTBP;MSH6	Isoform GTBP-N of DNA mismatch repair protein Msh6;Isoform GTBP-alt of DNA mismatch repair protein Msh6	P52701-1;P52701;B4DF41;B4E3I4;Q1L838;Q3SWU9;P52701-2;C9J3N0	3	11	11	11	9.6	1.6123e-25	6	10	6	6	10	10	0.97679	13	1.5369	6	0.77842	7	4.9	8.9	90256000	5154600	85101000
IPI00645096;IPI00305656;IPI00909615;IPI00908795	IPI00645096;IPI00305656;IPI00909615;IPI00908795	Putative uncharacterized protein CENPN;Centromere protein N;Interphase centromere complex protein 32;cDNA FLJ54933, highly similar to Homo sapiens bone marrow protein BM039 (BM039), mRNA;cDNA FLJ60781, highly similar to Homo sapiens bone marrow protein BM039 (BM039), mRNA	CENPN;BM-309;C16orf60;ICEN32	centromere protein N isoform 1;Isoform 1 of Centromere protein N;cDNA FLJ54933, highly similar to Homo sapiens bone marrow protein BM039 (BM039), mRNA;cDNA FLJ60781, highly similar to Homo sapiens bone marrow protein BM039 (BM039), mRNA	A8MZE6;Q96H22-1;Q96H22;B4DJD1;B4DPY7	4	3	3	2	8.8	2.6479e-05	3	1	3	2	1	1	0.88412	4	1.6009	3		1	8.8	3.1	2457600	2149000	308620
IPI00301364;IPI00172421;IPI00788011;IPI00719311	IPI00301364;IPI00172421;IPI00788011	Cyclin-A/CDK2-associated protein p19;Organ of Corti protein 2;Organ of Corti protein II;p19A;p19skp1;RNA polymerase II elongation factor-like protein;SIII;S-phase kinase-associated protein 1;Transcription elongation factor B	EMC19;OCP2;SKP1;SKP1A;TCEB1L	Isoform 1 of S-phase kinase-associated protein 1;Isoform 2 of S-phase kinase-associated protein 1;similar to S-phase kinase-associated protein 1A	P63208-1;P63208;P63208-2	4	6	6	6	42.9	1.2249e-97	5	5	5	5	5	5	1.3207	13	2.4135	7	0.48513	6	38	32.5	43388000	14543000	28845000
IPI00015143;IPI00409636;IPI00927862	IPI00015143;IPI00409636	Origin recognition complex subunit 5;cDNA, FLJ94165, Homo sapiens origin recognition complex, subunit 5-like (yeast) (ORC5L), mRNA;Origin recognition complex, subunit 5-like (Yeast);Origin recognition complex, subunit 5-like (Yeast), isoform CRA_b;cDNA FLJ78615, highly similar to Homo sapiens origin recognition complex, subunit 5-like (yeast) (ORC5L), transcript variant 1, mRNA;cDNA FLJ53851, hig…	ORC5;ORC5L;hCG_16999;tcag7.76	Origin recognition complex subunit 5;origin recognition complex subunit 5 isoform 2	O43913;A4D0P7;A8K8C0;B4DXT8;Q53FC8;Q8NDU9;Q9UDM8;A4D0P8;O95268	3	9	9	9	26.7	3.2039e-76	7	7	7	7	7	7	1.1379	15	2.1264	7	0.72754	8	16.3	22.3	72136000	37938000	34199000
IPI00719643;IPI00646645;IPI00142538;IPI00953203	IPI00719643;IPI00646645;IPI00142538;IPI00953203	Amyotrophic lateral sclerosis 4 protein;Probable helicase senataxin;SEN1 homolog;cDNA FLJ57233, highly similar to Probable helicase senataxin (EC 3.6.1.-);Putative uncharacterized protein SETX	ALS4;KIAA0625;SCAR1;SETX	Putative uncharacterized protein SETX;Isoform 4 of Probable helicase senataxin;Isoform 1 of Probable helicase senataxin;Putative uncharacterized protein SETX	Q7Z333-3;Q7Z333;B4DYE6;B5ME16;Q7Z333-4;Q7Z333-1;C9JQ10	4	3	3	3	1.3	1.3762e-07	3	1	3	3	1	1	1.3724	4	2.0081	3		1	1.3	0.5	35644000	35122000	521920
IPI00008433;IPI00555941	IPI00008433	40S ribosomal protein S5;40S ribosomal protein S5, N-terminally processed;Ribosomal protein S5 variant	RPS5	40S ribosomal protein S5	P46782;Q53G25	2	7	7	7	40.7	3.4356e-131	6	7	6	6	7	7	1.0249	16	2.2894	7	0.93196	9	40.2	40.7	137850000	20357000	117500000
IPI00329526;IPI00909326;IPI00382768;IPI00909999	IPI00329526;IPI00909326	Cell division cycle protein 20 homolog;p55CDC;cDNA FLJ51449, highly similar to Cell division cycle protein 20 homolog	CDC20	Cell division cycle protein 20 homolog;cDNA FLJ51449, highly similar to Cell division cycle protein 20 homolog	Q12834;B4E1H5	4	7	7	7	18	2.1956e-16	6	5	6	6	5	5	1.4767	11	2.0028	6	1.1842	5	16.4	10.2	47203000	37619000	9584400
IPI00373877;IPI00337602;IPI00376268	IPI00373877	Zinc finger protein 326	ZNF326	Isoform 1 of Zinc finger protein 326	Q5BKZ1-1;Q5BKZ1	3	7	7	7	13.9	2.2641e-44	7	7	7	7	7	7	1.1329	18	2.1256	9	0.48169	9	13.9	13.9	55290000	28777000	26514000
IPI00924510;IPI00293845;IPI00375454;IPI00925200;IPI00927193;IPI00910844	IPI00924510;IPI00293845;IPI00375454;IPI00925200	Putative uncharacterized protein RIF1;Rap1-interacting factor 1 homolog;Telomere-associated protein RIF1;cDNA FLJ55392, highly similar to Telomere-associated protein RIF1	RIF1	Putative uncharacterized protein RIF1;Isoform 1 of Telomere-associated protein RIF1;Isoform 2 of Telomere-associated protein RIF1;Putative uncharacterized protein RIF1	C9JI70;Q5UIP0-1;Q5UIP0;Q5UIP0-2;B4DRJ4;C9JGN9;C9JBR1	6	32	32	32	17.2	1.6828e-214	25	29	25	25	29	29	0.99986	57	1.6807	27	0.68741	30	13.5	15.7	98519000	42361000	56159000
IPI00414482;IPI00807491;IPI00874274	IPI00414482;IPI00807491;IPI00874274	General transcription factor 3C polypeptide 1;TF3C-alpha;TFIIIC box B-binding subunit;Transcription factor IIIC 220 kDa subunit;Transcription factor IIIC subunit alpha;Putative uncharacterized protein DKFZp686A111;Putative uncharacterized protein DKFZp686O0870;GTF3C1 protein;Putative uncharacterized protein GTF3C1	GTF3C1;DKFZp686A111;DKFZp686O0870	Isoform 1 of General transcription factor 3C polypeptide 1;Isoform 2 of General transcription factor 3C polypeptide 1;Putative uncharacterized protein GTF3C1	Q12789-2;Q12789;Q6AHZ7;Q6AWA4;Q12789-3;Q7Z7H4;A8MRT3	3	32	32	32	17.8	8.015e-117	22	27	22	22	27	27	1.0706	46	1.7679	22	0.87109	24	12.3	15.8	111670000	51679000	59989000
IPI00010740;IPI00216613	IPI00010740;IPI00216613	100 kDa DNA-pairing protein;DNA-binding p52/p100 complex, 100 kDa subunit;Polypyrimidine tract-binding protein-associated-splicing factor;Splicing factor, proline- and glutamine-rich;SFPQ protein;Splicing factor proline/glutamine-rich (Polypyrimidine tract binding protein associated)	PSF;SFPQ	Isoform Long of Splicing factor, proline- and glutamine-rich;Isoform Short of Splicing factor, proline- and glutamine-rich	P23246-1;P23246;Q6PIX2;Q86VG2;Q9BSV4;P23246-2	2	15	14	14	25.2	1.8775e-58	10	14	9	9	13	13	0.83208	28	2.1042	10	0.70674	18	15.6	23.5	267450000	48413000	219040000
IPI00883647;IPI00011875;IPI00943073	IPI00883647;IPI00011875;IPI00943073	cDNA, FLJ92684, highly similar to Homo sapiens IK cytokine, down-regulator of HLA II (IK), mRNA;cDNA FLJ53904, highly similar to Protein Red;Cytokine IK;IK factor;Protein Red;Protein RER;IK cytokine, down-regulator of HLA II;Clone TCCCIA00142 mRNA sequence;Chondrosarcoma-associated protein 2;Putative uncharacterized protein DKFZp564B112	IK;RED;RER;CSA2;DKFZp564B112	RED protein;Protein Red;66 kDa protein	B2R5Y4;B4DEH2;Q6IPD8;Q95HA6;Q9H4P6;Q9UK43;Q9Y3Z5;Q13123	3	5	5	5	9.2	4.6671e-12	5	3	5	5	3	3	1.3291	8	1.6044	5	0.3593	3	9.2	5.2	24093000	12193000	11900000
IPI00893315;IPI00893087	IPI00893315;IPI00893087	Putative uncharacterized protein CGI-59	CGI-59	Putative uncharacterized protein LUC7L2;Putative uncharacterized protein LUC7L2	C9JXK6;C9J9K2;Q75M91	2	1	1	1	13.3	7.0906e-09	1	1	1	1	1	1	0.79216	5	1.8564	2	0.66813	3	13.3	13.3	27021000	17229000	9792400
IPI00234252;IPI00797830;IPI00793678;IPI00925226	IPI00234252;IPI00797830	BRG1-associated factor 155;SWI/SNF complex 155 kDa subunit;SWI/SNF complex subunit SMARCC1;SWI/SNF-related matrix-associated actin-dependent regulator of chromatin subfamily C member 1;cDNA FLJ57669, highly similar to SWI/SNF-related matrix-associatedactin-dependent regulator of chromatin subfamily C member 1;cDNA FLJ57671, highly similar to SWI/SNF-related matrix-associated actin-dependent regul…	BAF155;SMARCC1	SWI/SNF complex subunit SMARCC1;67 kDa protein	Q92922;B4DYF9;B4DYQ1;Q05BW5;Q05CR1;Q58EY4	4	14	9	9	18.1	3.6991e-117	11	11	8	8	6	6	1.3037	16	1.6835	9	0.80227	7	15.1	13.9	16755000	8850600	7904000
IPI00305166	IPI00305166	Flavoprotein subunit of complex II;Succinate dehydrogenase [ubiquinone] flavoprotein subunit, mitochondrial;cDNA FLJ37560 fis, clone BRCOC2000333, highly similar to Succinate dehydrogenase (ubiquinone) flavoprotein subunit, mitochondrial (EC 1.3.5.1);cDNA FLJ55072, highly similar to Succinate dehydrogenase (ubiquinone) flavoprotein subunit, mitochondrial (EC1.3.5.1);cDNA FLJ61478, highly similar …	SDH2;SDHA;SDHF	cDNA FLJ61478, highly similar to Succinate dehydrogenase (ubiquinone) flavoprotein subunit, mitochondrial	P31040;B3KT34;B4DJ60;B4DYN5;Q0QF12;Q59GW8	1	4	4	2	9.3	3.0443e-30	3	4	3	2	4	2	0.51681	8	2.5406	3	0.49292	5	4.9	9.3	80625000	36462000	44163000
IPI00002902	IPI00002902	Nucleolar protein 9	NOL9	Nucleolar protein 9	Q5SY16	1	16	16	16	31.5	5.5139e-96	12	16	12	12	16	16	0.4487	39	2.1956	16	0.37165	23	23.6	31.5	248780000	96485000	152290000
IPI00170596	IPI00170596	Histone deacetylase complex subunit Sin3a;Paired amphipathic helix protein Sin3a;Transcriptional corepressor Sin3a;cDNA FLJ90319 fis, clone NT2RP2001538, highly similar to Paired amphipathic helix protein Sin3a	SIN3A	Paired amphipathic helix protein Sin3a	Q96ST3;B3KQE3	1	10	10	10	10.4	5.3613e-27	6	6	6	6	6	6	1.4004	12	1.6545	7	0.6977	5	6.6	5.9	8724100	5183700	3540400
IPI00447051;IPI00006266;IPI00025786;IPI00607700;IPI00550034;IPI00142539;IPI00927192;IPI00924882;IPI00926768	IPI00447051;IPI00006266;IPI00025786;IPI00607700;IPI00550034;IPI00142539;IPI00927192;IPI00924882;IPI00926768	B-cell CLL/lymphoma 7 protein family member C;B-cell CLL/lymphoma 7 protein family member A;B-cell CLL/lymphoma 7 protein family member B;Putative uncharacterized protein BCL7B	BCL7C;BCL7A;BCL7B	Isoform 2 of B-cell CLL/lymphoma 7 protein family member C;Isoform 1 of B-cell CLL/lymphoma 7 protein family member C;Isoform 2 of B-cell CLL/lymphoma 7 protein family member A;Isoform 1 of B-cell CLL/lymphoma 7 protein family member A;Isoform 1 of B-cell	Q8WUZ0-2;Q8WUZ0;Q8WUZ0-1;Q4VC05-2;Q4VC05;Q4VC05-1;Q9BQE9-1;Q9BQE9;Q9BQE9-3;C9JWD3;C9JL09;C9JMJ9	9	2	2	2	9.1	0.00021537	2	1	2	2	1	1	1.3328	3	1.8039	2		1	9.1	4.1	4841500	3471300	1370200
IPI00641743;IPI00019848;IPI00219326;IPI00847789;IPI00002469;REV__IPI00465082;REV__IPI00827821;REV__IPI00827904;REV__IPI00827666;REV__IPI00828071;REV__IPI00827852;REV__IPI00828127;REV__IPI00827945;REV__IPI00828090;REV__IPI00827997;REV__IPI00827493;IPI00795760	IPI00641743;IPI00019848;IPI00219326	Putative uncharacterized protein HCFC1;C1 factor;CFF;HCF C-terminal chain 1;HCF C-terminal chain 2;HCF C-terminal chain 3;HCF C-terminal chain 4;HCF C-terminal chain 5;HCF C-terminal chain 6;HCF N-terminal chain 1;HCF N-terminal chain 2;HCF N-terminal chain 3;HCF N-terminal chain 4;HCF N-terminal chain 5;HCF N-terminal chain 6;Host cell factor 1;VCAF;VP16 accessory protein;HCFC1 protein	HCFC1;HCF1;HFC1	Putative uncharacterized protein HCFC1;Isoform 1 of Host cell factor;Isoform 2 of Host cell factor	A6NEM2;P51610-1;P51610;Q05C05;P51610-2;C9JTM5	17	14	14	13	7.9	3.5685e-38	6	12	6	6	12	11	0.65115	20	1.7354	7	0.59439	13	3.7	6.9	34575000	10290000	24285000
IPI00465294;IPI00909093	IPI00465294;IPI00909093	Cell division cycle 5-like protein;Pombe cdc5-related protein;cDNA FLJ16777 fis, clone BRHIP2029567, highly similar to Cell division cycle 5-like protein;cDNA FLJ51295, highly similar to Cell division cycle 5-like protein	CDC5L;KIAA0432;PCDC5RP	Cell division cycle 5-like protein;cDNA FLJ51295, highly similar to Cell division cycle 5-like protein	Q99459;B3KY60;B4DSH1	2	26	26	26	40.8	1.8359e-200	23	21	23	23	21	21	1.0136	62	2.0055	31	0.60681	31	35.5	36.8	509720000	257520000	252200000
IPI00012345;IPI00215879;IPI00556297;IPI00018203	IPI00012345;IPI00215879;IPI00556297	Pre-mRNA-splicing factor SRP55;Splicing factor, arginine/serine-rich 6;cDNA FLJ76823, highly similar to Homo sapiens splicing factor, arginine/serine-rich 6 (SFRS6), mRNA;Arginine/serine-rich splicing factor 6 variant	SFRS6;SRP55	Isoform SRP55-1 of Splicing factor, arginine/serine-rich 6;Isoform SRP55-3 of Splicing factor, arginine/serine-rich 6;Arginine/serine-rich splicing factor 6 variant (Fragment)	Q13247-1;Q13247;A8K588;Q13247-3;Q59GY3	4	12	12	7	31.1	1.7664e-84	9	12	9	5	12	7	0.75905	36	2.0058	17	0.53659	19	23.5	31.1	693300000	402060000	291240000
IPI00030177;IPI00479716;IPI00402156;IPI00419892;IPI00807402;IPI00218576;IPI00218578;IPI00332627;IPI00646515;IPI00514966	IPI00030177;IPI00479716;IPI00402156;IPI00419892;IPI00807402;IPI00218576;IPI00218578	CBF-1;J kappa-recombination signal-binding protein;RBP-J kappa;Recombining binding protein suppressor of hairless;Renal carcinoma antigen NY-REN-30;cDNA FLJ56276, highly similar to Recombining binding protein suppressor of hairless;cDNA FLJ50914, highly similar to Recombining binding protein suppressor of hairless	IGKJRB;IGKJRB1;RBPJ;RBPJK;RBPSUH	Isoform APCR-2 of Recombining binding protein suppressor of hairless;recombining binding protein suppressor of hairless isoform 2;Isoform 6 of Recombining binding protein suppressor of hairless;Isoform 4 of Recombining binding protein suppressor of hairles	Q06330-1;Q06330;B7Z8D8;B4DY22;Q06330-6;Q06330-4;Q06330-5;Q06330-2;Q06330-3	10	7	7	7	16.8	3.6427e-26	3	5	3	3	5	5	0.82022	12	1.9821	4	0.74352	8	6.8	12	17949000	5586000	12363000
IPI00216047;IPI00150057;IPI00789967;IPI00470387	IPI00216047;IPI00150057	BRG1-associated factor 170;SWI/SNF complex 170 kDa subunit;SWI/SNF complex subunit SMARCC2;SWI/SNF-related matrix-associated actin-dependent regulator of chromatin subfamily C member 2;cDNA FLJ55615, highly similar to SWI/SNF-related matrix-associatedactin-dependent regulator of chromatin subfamily C member 2	BAF170;SMARCC2	Isoform 1 of SWI/SNF complex subunit SMARCC2;Isoform 2 of SWI/SNF complex subunit SMARCC2	Q8TAQ2-1;Q8TAQ2;Q8TAQ2-2;B4DF22	4	16	16	11	15.2	5.5946e-60	12	14	12	9	14	9	1.0671	29	1.6791	14	0.90616	15	10.9	14.5	32011000	16520000	15491000
IPI00007765;IPI00922694	IPI00007765;IPI00922694	75 kDa glucose-regulated protein;Heat shock 70 kDa protein 9;Mortalin;Peptide-binding protein 74;Stress-70 protein, mitochondrial;cDNA FLJ51811, highly similar to Stress-70 protein, mitochondrial;cDNA FLJ51907, highly similar to Stress-70 protein, mitochondrial;Heat shock 70 kDa protein 9B;HSPA9 protein;Catecholamine-regulated protein 40;cDNA FLJ51903, highly similar to Stress-70 protein, mitocho…	GRP75;HSPA9;HSPA9B	Stress-70 protein, mitochondrial;cDNA FLJ51903, highly similar to Stress-70 protein, mitochondrial	P38646;B7Z1V7;B7Z4V2;Q2F839;Q8N1C8;A1XP52;B7Z4T3	2	10	10	10	19.1	2.3009e-61	7	10	7	7	10	10	0.57839	16	1.839	7	0.4798	9	13.1	19.1	48466000	24931000	23535000
IPI00742743;IPI00657704;IPI00029778;IPI00657708;IPI00877813;IPI00892902;IPI00853388	IPI00742743;IPI00657704;IPI00029778;IPI00657708	Tumor suppressor p53-binding protein 1;cDNA FLJ56510, highly similar to Tumor suppressor p53-binding protein 1;Putative uncharacterized protein TP53BP1;cDNA FLJ78617;cDNA FLJ41424 fis, clone BRHIP2003748, highly similar to Tumor suppressor p53-binding protein 1	TP53BP1	Isoform 2 of Tumor suppressor p53-binding protein 1;tumor protein p53 binding protein 1 isoform 2;Isoform 1 of Tumor suppressor p53-binding protein 1;Putative uncharacterized protein TP53BP1	Q12888-2;Q12888;B7Z3E7;C9JXV0;Q12888-1;A6NNK5;A8KA50;B3KVT9	7	7	7	7	4.9	1.0801e-18	7	4	7	7	4	4	1.587	11	1.8309	7	0.54438	4	4.9	2.8	23910000	14308000	9602000
IPI00738216	IPI00738216	Uncharacterized protein KIAA0947	KIAA0947	Uncharacterized protein KIAA0947	Q9Y2F5	1	3	3	3	1.6	2.2912e-05	3	1	3	3	1	1	1.2988	4	1.3858	3		1	1.6	0.6	1752000	1300100	451920
IPI00001639;IPI00922792	IPI00001639	Importin subunit beta-1;Importin-90;Karyopherin subunit beta-1;Nuclear factor p97;Pore targeting complex 97 kDa subunit;cDNA, FLJ95650, highly similar to Homo sapiens karyopherin (importin) beta 1 (KPNB1), mRNA;cDNA FLJ50715, highly similar to Importin beta-1 subunit;cDNA, FLJ79320, highly similar to Importin beta-1 subunit	KPNB1;NTF97	Importin subunit beta-1	Q14974;B2RBR9;B7Z752;B7ZAV6;Q53XN2	2	9	9	9	14.6	7.7365e-158	7	8	7	7	8	8	0.70718	16	1.7009	7	0.6123	9	10.3	13.6	45385000	16627000	28758000
IPI00029266;IPI00068430;IPI00071399;IPI00647942	IPI00029266;IPI00068430;IPI00071399;IPI00647942	Sm protein E;Small nuclear ribonucleoprotein E;Putative small nuclear ribonucleoprotein polypeptide E-like protein 1;Putative uncharacterized protein SNRPE	SNRPE;SNRPEL1	Small nuclear ribonucleoprotein E;Putative small nuclear ribonucleoprotein polypeptide E-like protein 1;similar to hCG23490;Putative uncharacterized protein SNRPE	P62304;Q5VYJ4;A6NHK2	4	4	4	4	65.2	4.0457e-61	4	4	4	4	4	4	0.45518	8	2.2138	3	0.36942	5	65.2	65.2	55130000	14970000	40159000
IPI00021417;IPI00910504	IPI00021417	SNU66 homolog;Squamous cell carcinoma antigen recognized by T cells 1;U4/U6.U5 tri-snRNP-associated 110 kDa protein;U4/U6.U5 tri-snRNP-associated protein 1;cDNA FLJ53820, highly similar to U4/U6.U5 tri-snRNP-associated protein 1	SART1	U4/U6.U5 tri-snRNP-associated protein 1	O43290;B4DDH9	2	5	5	5	8.4	5.4235e-18	4	4	4	4	4	4	0.78411	8	2.0328	4	0.3037	4	6.1	6.5	25843000	18771000	7072600
IPI00871903;IPI00002624;IPI00382756;IPI00921981	IPI00871903;IPI00002624;IPI00382756	Putative uncharacterized protein PLRG1;Pleiotropic regulator 1	PLRG1	Putative uncharacterized protein PLRG1;Isoform 1 of Pleiotropic regulator 1;Isoform 2 of Pleiotropic regulator 1	A8MW61;O43660-1;O43660;O43660-2	4	14	14	14	35.4	1.6608e-75	9	12	9	9	12	12	0.77125	30	1.8452	13	0.60495	17	19.6	32.9	118160000	29274000	88883000
IPI00853454;IPI00013976	IPI00853454;IPI00013976	Laminin B1 chain;Laminin subunit beta-1;Laminin-1 subunit beta;Laminin-10 subunit beta;Laminin-12 subunit beta;Laminin-2 subunit beta;Laminin-6 subunit beta;Laminin-8 subunit beta;LAMB1 protein	LAMB1	200 kDa protein;Laminin subunit beta-1	P07942;Q8TAS6	2	2	2	2	0.9	0.0065353	1	1	1	1	1	1	0.14926	2	NaN	1	NaN	1	0.4	0.5	3192300	2913200	279100
IPI00007019	IPI00007019	Peptidyl-prolyl cis-trans isomerase-like 1;Rotamase PPIL1	CGI-124;CYPL1;PPIL1;UNQ2425/PRO4984	Peptidyl-prolyl cis-trans isomerase-like 1	Q9Y3C6	1	3	3	3	24.7	5.06e-09	2	3	2	2	3	3	0.5452	6	2.1288	2	0.45831	4	16.3	24.7	5394600	1369700	4024800
IPI00454912;IPI00945000;IPI00069694;IPI00472179	IPI00454912;IPI00945000;IPI00069694;IPI00472179	GTF2I repeat domain containing protein 1;GTF2I repeat domain containing 1 isoform 2 variant;General transcription factor III;General transcription factor II-I repeat domain-containing protein 1;Muscle TFII-I repeat domain-containing protein 1;MusTRD1/BEN;Slow-muscle-fiber enhancer-binding protein;USE B1-binding protein;Williams-Beuren syndrome chromosomal region 11 protein;Williams-Beuren syndrom…	GTF2IRD1;CREAM1;GTF3;MUSTRD1;RBAP2;WBSCR11;WBSCR12	GTF2I repeat domain containing protein 1;GTF2I repeat domain containing 1 isoform 2 variant;Isoform 1 of General transcription factor II-I repeat domain-containing protein 1;Isoform 2 of General transcription factor II-I repeat domain-containing protein 1	Q6DSU6;Q59FS0;Q9UHL9-1;Q9UHL9;Q75MX6;Q9UHL9-2	4	4	4	4	5.9	2.4906e-11	4	0	4	4	0	0	1.589	4	1.589	4		0	5.9	0	55073000	55073000	0
IPI00000769;IPI00909938;IPI00453005	IPI00000769	Kinesin-like DNA-binding protein;Kinesin-like protein 4;Kinesin-like protein KIF22;cDNA FLJ53835, highly similar to Kinesin-like protein KIF22;cDNA, FLJ79288, highly similar to Kinesin-like protein KIF22;Kinesin family member 22, isoform CRA_b;cDNA, FLJ78949, highly similar to Kinesin-like protein KIF22;OriP binding protein like gene product;OriP binding protein	KID;KIF22;KNSL4;hCG_2039829;A-328A3.5;OBP-1;OBP-2	Kinesin-like protein KIF22	Q14807;B7Z265;B7Z9T5;O60846;Q14984;Q14985	3	16	16	16	35.9	2.8396e-152	8	16	8	8	16	16	0.56481	37	1.8765	12	0.52664	25	17.3	35.9	174550000	38383000	136170000
IPI00619921;IPI00249982;IPI00183350;IPI00249984	IPI00619921;IPI00249982	Death-associated transcription factor 1;Death-inducer obliterator 1	C20orf158;DATF1;DIDO1;KIAA0333	Isoform 4 of Death-inducer obliterator 1;Isoform 1 of Death-inducer obliterator 1	Q9BTC0-4;Q9BTC0;Q4VXV9;Q9BTC0-1	4	16	16	16	10	4.5149e-39	14	9	14	14	9	9	1.2765	23	1.647	14	0.76923	9	8.1	5.9	38332000	25267000	13065000
IPI00032342;IPI00871861;IPI00917460;IPI00916070;IPI00917965;IPI00917821;IPI00916968;IPI00917131	IPI00032342;IPI00871861	TRIP12 protein;Probable E3 ubiquitin-protein ligase TRIP12;Thyroid receptor-interacting protein 12;Putative uncharacterized protein TRIP12	TRIP12;KIAA0045	TRIP12 protein;Probable E3 ubiquitin-protein ligase TRIP12	Q14CA3;Q14669;Q53TE7	8	32	32	3	19.9	3.9064e-184	29	28	29	3	28	3	1.1884	83	1.9054	44	0.70697	39	18.1	17.6	157150000	77034000	80112000
IPI00298961;IPI00893013;IPI00894253;IPI00892935;IPI00894515;IPI00893771;IPI00893889;IPI00894059;IPI00893403	IPI00298961;IPI00893013	Chromosome region maintece 1 protein homolog;Exportin-1;cDNA FLJ42779 fis, clone BRAWH3005300, highly similar to Exportin-1;cDNA FLJ55480, highly similar to Exportin-1;cDNA, FLJ79380, highly similar to Exportin-1	CRM1;XPO1	Exportin-1;cDNA FLJ55480, highly similar to Exportin-1	O14980;B3KWD0;B4DR01;B7ZB16	9	4	4	4	5.2	3.0477e-21	2	3	2	2	3	3	0.94388	8	1.9898	4	0.68113	4	1.8	4.1	21941000	15552000	6388200
IPI00879750;IPI00017964;IPI00878876;IPI00879063	IPI00879750;IPI00017964;IPI00878876;IPI00879063	Small nuclear ribonucleoprotein Sm D3;snRNP core protein D3;cDNA FLJ51872, highly similar to Small nuclear ribonucleoprotein Sm D3	SNRPD3	Putative uncharacterized protein SNRPD3;Small nuclear ribonucleoprotein Sm D3;cDNA FLJ51872, highly similar to Small nuclear ribonucleoprotein Sm D3;Putative uncharacterized protein SNRPD3	C9JQC3;P62318;B5BU13;B4DJP7;C9JFR3	4	5	5	5	38.3	7.7715e-47	5	4	5	5	4	4	1.6231	12	2.2699	7	0.40797	5	38.3	34.3	115600000	43723000	71881000
IPI00004969;IPI00383515	IPI00004969;IPI00383515	NOL1/NOP2/Sun domain family member 3;Putative methyltransferase NSUN3	MSTP077;NSUN3;UG0651E06	Putative methyltransferase NSUN3;19 kDa protein	Q9H649	2	4	4	4	14.1	1.0406e-12	3	4	3	3	4	4	1.1051	7	1.5891	3	0.98361	4	8.8	14.1	6665100	3488300	3176900
IPI00031820;IPI00909657	IPI00031820;IPI00909657	CML33;Phenylalanine--tRNA ligase alpha chain;Phenylalanyl-tRNA synthetase alpha chain;cDNA FLJ34774 fis, clone NT2NE2003309, highly similar to Phenylalanyl-tRNA synthetase alpha chain (EC 6.1.1.20);FARSLA protein;Phenylalanine-tRNA synthetase-like, alpha subunit, isoform CRA_b;cDNA FLJ50378, highly similar to Phenylalanyl-tRNA synthetase alpha chain (EC 6.1.1.20)	FARS;FARSA;FARSL;FARSLA;hCG_172485	Phenylalanyl-tRNA synthetase alpha chain;cDNA FLJ50378, highly similar to Phenylalanyl-tRNA synthetase alpha chain	Q9Y285;Q6IBR2;B4E363	2	4	4	4	9.1	1.9223e-12	3	3	3	3	3	3	1.4942	6	1.7473	3	1.2778	3	7.1	6.3	12297000	5212200	7085100
IPI00782966;IPI00383996	IPI00782966;IPI00383996	Zinc finger protein 106 homolog;Zinc finger protein 474;cDNA FLJ60081, highly similar to Zinc finger protein 106;cDNA FLJ56182, highly similar to Zinc finger protein 106;ZFP106 protein;Putative uncharacterized protein DKFZp451A177	SH3BP3;ZFP106;ZNF474;DKFZp451A177	Zinc finger protein 106 homolog;Putative uncharacterized protein DKFZp451A177	Q9H2Y7;B4DGC7;B4DZ40;Q05C49;Q0VGA6;Q86T35	2	28	28	28	19.1	5.1403e-140	23	21	23	23	21	21	1.3905	44	1.7678	24	1.0645	20	15.9	13.6	99729000	45614000	54115000
IPI00554436;IPI00158020;IPI00293162;IPI00554438;IPI00643601;IPI00910799	IPI00554436;IPI00158020;IPI00293162;IPI00554438;IPI00643601	Arginine/serine-rich-splicing factor 14;Putative splicing factor, arginine/serine-rich 14;cDNA FLJ76836, highly similar to Homo sapiens splicing factor, arginine/serine-rich 14 (SFRS14), transcript variant 2, mRNA;Putative uncharacterized protein SFRS14	KIAA0365;SFRS14	Isoform 3 of Putative splicing factor, arginine/serine-rich 14;Isoform 1 of Putative splicing factor, arginine/serine-rich 14;Putative uncharacterized protein SFRS14;Isoform 4 of Putative splicing factor, arginine/serine-rich 14;94 kDa protein	Q8IX01-3;Q8IX01;A8K5G0;Q8IX01-1;C9JI71;Q8IX01-4	6	13	13	13	14.4	1.1237e-49	12	8	12	12	8	8	1.1749	20	1.5065	11	0.64933	9	13.1	9.2	17936000	8867500	9068800
IPI00298738;IPI00911060;IPI00879323;IPI00847921	IPI00298738;IPI00911060	DNA-directed RNA polymerase, mitochondrial;DNA-directed RNA polymerase;cDNA FLJ58806, highly similar to DNA-directed RNA polymerase, mitochondrial (EC 2.7.7.6)	POLRMT	DNA-directed RNA polymerase, mitochondrial precursor;cDNA FLJ58806, highly similar to DNA-directed RNA polymerase, mitochondrial	O00411;Q4G0F4;Q59E91;B4DZE5	4	11	11	11	10.8	4.0512e-24	8	8	8	8	8	8	1.1772	17	1.4773	9	0.63218	8	8.4	7.1	16334000	7458800	8874900
IPI00097492;IPI00478631;IPI00910673	IPI00097492;IPI00478631;IPI00910673	Zinc finger protein 512;cDNA FLJ52441, highly similar to Zinc finger protein 512;cDNA FLJ53912, highly similar to Zinc finger protein 512;cDNA, FLJ78910, highly similar to Zinc finger protein 512;Putative uncharacterized protein DKFZp666L156;cDNA FLJ53832, highly similar to Zinc finger protein 512;cDNA, FLJ79198, highly similar to Zinc finger protein 512;Zinc finger protein 512, isoform CRA_c;ZNF…	KIAA1805;ZNF512;DKFZp666L156;hCG_1784442	Zinc finger protein 512;cDNA FLJ53912, highly similar to Zinc finger protein 512;cDNA FLJ51176, highly similar to Zinc finger protein 512	Q96ME7;B4DES6;B4DSM5;B7Z9P6;Q658M0;Q86XK6;B4E0X7	3	7	7	7	16.6	1.7836e-14	5	6	5	5	6	6	1.0567	18	1.965	9	0.43629	9	12	13.9	71711000	14222000	57488000
IPI00017669;IPI00470489;IPI00794957;IPI00796698;IPI00793699;IPI00798328	IPI00017669;IPI00470489;IPI00794957;IPI00796698;IPI00793699	BRG1-associated factor 57;SWI/SNF-related matrix-associated actin-dependent regulator of chromatin subfamily E member 1;cDNA FLJ55512, highly similar to SWI/SNF-related matrix-associated actin-dependent regulator of chromatin subfamily E member 1;Smarce1 variant 5;cDNA FLJ55202, highly similar to SWI/SNF-related matrix-associatedactin-dependent regulator of chromatin subfamily E member 1;Smarce1 …	BAF57;SMARCE1	Isoform 1 of SWI/SNF-related matrix-associated actin-dependent regulator of chromatin subfamily E member 1;Isoform 2 of SWI/SNF-related matrix-associated actin-dependent regulator of chromatin subfamily E member 1;Putative uncharacterized protein SMARCE1;P	Q969G3-1;Q969G3;B4DFR4;B4DGM3;C0IMW4;Q969G3-2;C0IMW5;C0IMW7;C0IMW8;C9J694;C9JD68;C9J0W3	6	6	6	6	21.2	9.7103e-42	4	6	4	4	6	6	0.79656	12	1.7713	5	0.72133	7	13.4	21.2	19981000	9494300	10487000
IPI00006442	IPI00006442	Coilin;p80	CLN80;COIL	Coilin	P38432	1	22	22	22	43.2	2.6021e-240	18	20	18	18	20	20	1.2849	85	2.143	41	0.78532	44	38.9	40.6	1199300000	564680000	634580000
IPI00166009;IPI00739880	IPI00166009;IPI00739880	[Histone-H3]-lysine-36 demethylase 1A;CXXC-type zinc finger protein 8;F-box and leucine-rich repeat protein 11;F-box protein FBL7;F-box protein Lilina;F-box/LRR-repeat protein 11;JmjC domain-containing histone demethylation protein 1A;Lysine-specific demethylase 2A	CXXC8;FBL7;FBXL11;JHDM1A;KDM2A;KIAA1004	Isoform 1 of Lysine-specific demethylase 2A;Isoform 2 of Lysine-specific demethylase 2A	Q9Y2K7-1;Q9Y2K7;Q9Y2K7-2;C9J5E9	2	3	3	3	2.9	4.477e-08	2	3	2	2	3	3	1.01	8	1.7205	3	0.79075	5	2.1	2.9	10343000	3982700	6360700
IPI00015164;CON__Q2YDI2;IPI00917052;IPI00917328;IPI00917179	IPI00015164;CON__Q2YDI2	Origin recognition complex subunit 4;cDNA FLJ75764, highly similar to Homo sapiens origin recognition complex, subunit 4-like (yeast) (ORC4L), transcript variant 2, mRNA;cDNA FLJ60061, highly similar to Origin recognition complex subunit 4;cDNA FLJ60571, highly similar to Origin recognition complex subunit 4;cDNA FLJ55350, highly similar to Origin recognition complex subunit 4;cDNA FLJ60856, high…	ORC4;ORC4L;hCG_21282	Origin recognition complex subunit 4;>Q2YDI2 SWISS-PROT:Q2YDI2 (Bos taurus) Origin recognition complex subunit 4	O43929;A8K7H4;B7Z2M4;B7Z3D0;B7Z5F1;B7Z632;Q53TH5;Q96B14;Q2YDI2	5	10	10	10	28.7	1.174e-48	7	8	7	7	8	8	1.2348	19	1.946	10	0.81531	9	17.7	24.8	36008000	21118000	14889000	+
IPI00027834;IPI00465225;IPI00848328;IPI00647473;IPI00940312;IPI00909466	IPI00027834;IPI00465225	Heterogeneous nuclear ribonucleoprotein L;cDNA, FLJ94229, highly similar to Homo sapiens heterogeneous nuclear ribonucleoprotein L (HNRPL),mRNA;HNRNPL protein;cDNA FLJ75895, highly similar to Homo sapiens heterogeneous nuclear ribonucleoprotein L (HNRPL), transcript variant 2, mRNA;Putative uncharacterized protein HNRNPL	HNRNPL;HNRPL;P/OKcl.14	Heterogeneous nuclear ribonucleoprotein L;heterogeneous nuclear ribonucleoprotein L isoform b	P14866;B2R959;Q6NTA2;A6NIT8	6	19	19	18	51.1	1.4221e-271	16	18	16	16	18	17	0.70075	98	2.0077	47	0.57518	51	43.8	49.7	1226700000	553220000	673500000
IPI00021248;IPI00556429;IPI00455896	IPI00021248;IPI00556429;IPI00455896	Polo-like kinase 1;Serine/threonine-protein kinase 13;Serine/threonine-protein kinase PLK1;cDNA, FLJ93730, highly similar to Homo sapiens polo-like kinase (Drosophila) (PLK), mRNA;cDNA FLJ51423, highly similar to Serine/threonine-protein kinase PLK1 (EC 2.7.11.21);Polo-like kinase variant;Polo-like kinase 1 delta	PLK;PLK1;Plk-1 delta	Serine/threonine-protein kinase PLK1;Polo-like kinase variant (Fragment);Polo-like kinase 1 delta	P53350;B2R841;B4E083;Q59GD0;Q58A51	3	6	6	6	13.4	1.2255e-67	4	5	4	4	5	5	0.91329	11	2.0232	5	0.79765	6	10	11.3	67096000	17859000	49237000
IPI00719040;IPI00300990;IPI00470438;IPI00644245;IPI00903173	IPI00719040;IPI00300990;IPI00470438;IPI00644245	Uncharacterized protein C1orf77;Chromosome 1 open reading frame 77	C1orf77;HT031;PP7704;RP1-178F15.2-002	Isoform 2 of Uncharacterized protein C1orf77;Isoform 1 of Uncharacterized protein C1orf77;24 kDa protein;Chromosome 1 open reading frame 77	Q9Y3Y2-3;Q9Y3Y2;Q0VAQ8;Q9Y3Y2-1;Q5T7Y9	5	5	5	5	28.1	1.7935e-115	4	4	4	4	4	4	0.37289	13	2.2061	6	0.33848	7	24.9	20.1	39156000	12687000	26469000
IPI00436632;IPI00026466;IPI00436634	IPI00436632;IPI00026466	Delangin;Nipped-B-like protein;SCC2 homolog;NIPBL protein;Transcriptional regulator;cDNA FLJ75519	IDN3;NIPBL	Isoform 1 of Nipped-B-like protein;Isoform 2 of Nipped-B-like protein	Q6KC79-1;Q6KC79;A2RRA7;Q6IEH8;Q6KC79-2;A6QL62;A8K2T2	3	6	6	6	2.4	4.1503e-10	6	2	6	6	2	2	1.2041	6	1.3709	4	0.7876	2	2.4	0.7	7127000	6407500	719510
IPI00017963;IPI00930678;IPI00040897;IPI00742239	IPI00017963;IPI00930678;IPI00040897	Small nuclear ribonucleoprotein Sm D2;snRNP core protein D2	SNRPD1;SNRPD2	Small nuclear ribonucleoprotein Sm D2;small nuclear ribonucleoprotein D2 isoform 2;hypothetical protein LOC119358	P62316	4	8	8	8	61.9	1.1202e-74	8	6	8	8	6	6	1.6746	19	2.2292	10	0.37395	9	61.9	49.2	83201000	33478000	49724000
IPI00013214;IPI00940786;IPI00385434	IPI00013214;IPI00940786	cDNA, FLJ93378, highly similar to Homo sapiens MCM3 minichromosome maintece deficient 3 (S. cerevisiae) (MCM3), mRNA;cDNA FLJ55599, highly similar to DNA replication licensing factor MCM3;MCM3 minichromosome maintece deficient 3 (S. cerevisiae), isoform CRA_b;Minichromosome maintece protein 3 variant;DNA polymerase alpha holoenzyme-associated protein P1;DNA replication licensing factor MCM3;p102;…	hCG_22498;MCM3;HCC5	MCM3 minichromosome maintece deficient 3 (S. cerevisiae), isoform CRA_b;DNA replication licensing factor MCM3	B2R7C5;B4DWW4;Q53HJ4;P25205;B4DS46;B4DUQ9;Q8NHX6	3	30	30	30	42.6	0	23	30	23	23	30	30	1.0678	71	2.0611	31	0.86084	40	36.9	42.6	1009900000	468690000	541260000
IPI00292000;IPI00738596;IPI00167198;IPI00657721;IPI00939863;IPI00657783;IPI00657750	IPI00292000;IPI00738596;IPI00167198;IPI00657721;IPI00939863;IPI00657783;IPI00657750	Pre-mRNA-processing factor 31;Serologically defined breast cancer antigen NY-BR-99;U4/U6 small nuclear ribonucleoprotein Prp31;U4/U6 snRNP 61 kDa protein;cDNA FLJ59251, highly similar to U4/U6 small nuclear ribonucleoprotein Prp31;Truncated pre-mRNA splicing factor protein	PRP31;PRPF31	Isoform 1 of U4/U6 small nuclear ribonucleoprotein Prp31;cDNA FLJ59251, highly similar to U4/U6 small nuclear ribonucleoprotein Prp31;Isoform 2 of U4/U6 small nuclear ribonucleoprotein Prp31;55 kDa protein;31 kDa protein;31 kDa protein;29 kDa protein	Q8WWY3-1;Q8WWY3;Q8WWY3-3;B4DWW8;Q2EKB9;Q8WWY3-2	7	4	4	4	11.2	4.1517e-12	3	3	3	3	3	3	0.57654	5	1.809	2	0.36125	3	8.6	9	6088800	2181500	3907300
IPI00004233;IPI00426109	IPI00004233	Antigen KI-67	MKI67	Isoform Long of Antigen KI-67	P46013-1;P46013	2	147	147	11	57.3	0	131	130	131	9	130	8	1.2058	470	1.6633	223	0.97039	247	50.6	52	3933400000	1814300000	2119100000
IPI00925251;IPI00745343;IPI00016572;IPI00924895	IPI00925251;IPI00745343;IPI00016572;IPI00924895	Putative uncharacterized protein SNRPG;Small nuclear ribonucleoprotein G-like protein;Sm protein G;Small nuclear ribonucleoprotein G;SNRPG protein	SNRPG;PBSCG	Putative uncharacterized protein SNRPG;Small nuclear ribonucleoprotein G-like protein;Small nuclear ribonucleoprotein G;SNRPG protein	C9J303;A8MWD9;P62308;Q49AN9	4	2	2	2	15.1	1.6356e-52	2	2	2	2	2	2	0.99097	6	2.0217	3	0.49918	3	15.1	15.1	22628000	16293000	6335100
IPI00006932;IPI00216804;IPI00893216;IPI00927709	IPI00006932;IPI00216804	Putative RNA-binding protein Luc7-like 2;cDNA FLJ36545 fis, clone TRACH2006670, highly similar to RNA-binding protein Luc7-like 2;cDNA FLJ55988, highly similar to RNA-binding protein Luc7-like 2;cDNA FLJ55994, highly similar to RNA-binding protein Luc7-like 2;cDNA FLJ34725 fis, clone MESAN2005958, highly similar to RNA-binding protein Luc7-like 2;cDNA FLJ36762 fis, clone UTERU2018955, highly simi…	CGI-59;CGI-74;LUC7L2	cDNA FLJ55988, highly similar to RNA-binding protein Luc7-like 2;Isoform 2 of Putative RNA-binding protein Luc7-like 2	Q9Y383-1;Q9Y383;B3KSL5;B7Z4Q3;B7Z500;Q9Y383-2;B3KRR1;B3KSP8	4	7	3	3	18.6	1.3609e-85	6	7	3	3	3	3	1.424	7	1.7597	4	0.6621	3	15.1	18.6	16776000	9360200	7415500
IPI00023406	IPI00023406	Cytochrome c-type heme lyase;Holocytochrome c-type synthase;Putative uncharacterized protein DKFZp779I1858	CCHL;HCCS;DKFZp779I1858	Cytochrome c-type heme lyase	P53701;Q68D50	1	5	5	5	26.5	1.2324e-46	4	5	4	4	5	5	0.92915	11	2.3596	5	0.59571	6	20.9	26.5	36341000	11477000	24864000
IPI00470473;IPI00646731;IPI00646279;IPI00472959;IPI00872790;IPI00953386;IPI00749495;IPI00473116;IPI00642237	IPI00470473;IPI00646731;IPI00646279;IPI00472959;IPI00872790;IPI00953386;IPI00749495;IPI00473116	Nuclear factor 1;Putative uncharacterized protein DKFZp686E13259;CCAAT-box-binding transcription factor;Nuclear factor 1 B-type;Nuclear factor I/B;TGGCA-binding protein	hCG_1742080;NFIB;RP11-280O24.2-003;RP11-280O24.2-004;DKFZp686E13259;RP11-280O24.2-005;RP11-280O24.2-002;RP11-280O24.2-001;RP11-280O24.2-006	Nuclear factor 1;Nuclear factor 1;Putative uncharacterized protein NFIB;Nuclear factor 1;Putative uncharacterized protein NFIB;Isoform 1 of Nuclear factor 1 B-type;Nuclear factor 1;Nuclear factor I/B	Q5VW26;Q5VW30;Q63HM5;C9JSM6;Q5VW29;B4DS74;Q5VW27;C9JSM7;O00712-1;O00712;Q5VW28;Q6ZNF9;O00712-2;Q5W0Y9	9	10	8	6	22.3	3.4251e-26	6	9	4	3	7	5	0.97979	14	1.6625	4	0.79856	10	11.9	19.8	30934000	8845000	22089000
IPI00374747;IPI00294402;IPI00910327;IPI00908798	IPI00374747;IPI00294402;IPI00910327	Origin recognition complex subunit 3;Origin recognition complex subunit Latheo;cDNA FLJ50322, highly similar to Origin recognition complex subunit 3;cDNA, FLJ78810, highly similar to Origin recognition complex subunit 3;cDNA FLJ56522, highly similar to Origin recognition complex subunit 3;cDNA, FLJ79197, highly similar to Origin recognition complex subunit 3;ORC3L protein;cDNA FLJ54334, highly si…	LATHEO;ORC3;ORC3L	Isoform 2 of Origin recognition complex subunit 3;Isoform 1 of Origin recognition complex subunit 3;cDNA FLJ54334, highly similar to Origin recognition complex subunit 3	Q9UBD5-2;Q9UBD5;Q9UBD5-1;B4E025;B7Z8A5;B7ZAI3;Q6IBJ0;B4E014	4	7	7	7	13.3	1.2139e-61	6	6	6	6	6	6	1.8307	13	1.9438	6	0.8224	7	11.8	11.7	43895000	15055000	28840000
IPI00294911	IPI00294911	Iron-sulfur subunit of complex II;Succinate dehydrogenase [ubiquinone] iron-sulfur subunit, mitochondrial;Succinate dehydrogenase complex subunit B;Succinate dehydrogenase complex, subunit B, iron sulfur (Ip)	SDH;SDH1;SDHB	Succinate dehydrogenase [ubiquinone] iron-sulfur subunit, mitochondrial	P21912;Q0QEY7;Q70SX8	1	5	5	5	19.6	6.8643e-17	3	3	3	3	3	3	1.8899	6	2.1017	4	0.42428	2	12.5	11.4	22601000	8280200	14320000
IPI00057097;IPI00513998;IPI00514967;IPI00939798;IPI00642460;IPI00640751	IPI00057097;IPI00513998;IPI00514967;IPI00939798;IPI00642460	Deoxynucleotidyltransferase terminal-interacting protein 1;Terminal deoxynucleotidyltransferase-interacting factor 1;Putative uncharacterized protein DNTTIP1	C20orf167;DNTTIP1;TDIF1	Deoxynucleotidyltransferase terminal-interacting protein 1;Putative uncharacterized protein DNTTIP1;Putative uncharacterized protein DNTTIP1;Putative uncharacterized protein DNTTIP1;16 kDa protein	Q9H147;C9J7R7;C9JU91;C9IYR1;C9J7S2;C9J4E2	6	3	3	3	11.6	1.4217e-07	3	3	3	3	3	3	1.1317	6	1.7318	3	0.67906	3	11.6	11.6	50492000	28542000	21949000
IPI00033017;IPI00937924;IPI00640752;IPI00644884	IPI00033017;IPI00937924	Double-stranded RNA-specific editase B2;dsRNA adenosine deaminase B2;RNA-dependent adenosine deaminase 3;RNA-editing deaminase 2;RNA-editing enzyme 2	ADAR3;ADARB2;RED2	Double-stranded RNA-specific editase B2;79 kDa protein	Q9NS39	4	5	5	5	9.3	1.1529e-13	5	4	5	5	4	4	1.2743	12	1.4567	7	1.1148	5	9.3	8.3	23638000	6431200	17207000
IPI00910135;IPI00398154;IPI00954597;IPI00444138;IPI00163565;IPI00854646;IPI00383447	IPI00910135;IPI00398154	cDNA FLJ56849, moderately similar to Mus musculus actin filament associated protein 1 (Afap1), mRNA;110 kDa actin filament-associated protein;Actin filament-associated protein 1	AFAP;AFAP1	actin filament associated protein 1 isoform a;Actin filament-associated protein 1	B4DMU2;Q8N556	7	9	9	9	12.3	1.923e-59	5	8	5	5	8	8	1.1999	15	1.7882	6	1.0713	9	7.2	10.3	42143000	14502000	27641000
IPI00215790;IPI00792410	IPI00215790;IPI00792410	60S ribosomal protein L38	RPL38	60S ribosomal protein L38;8 kDa protein	P63173;B2R5A8	2	6	6	6	50	1.0962e-39	5	6	5	5	6	6	1.1268	19	2.0831	9	1.0376	10	50	50	126700000	32865000	93837000
IPI00329512;IPI00877103;IPI00844420;IPI00785142;IPI00384173;IPI00027285;IPI00220360;IPI00395674;IPI00793157	IPI00329512;IPI00877103;IPI00844420;IPI00785142;IPI00384173;IPI00027285;IPI00220360;IPI00395674;IPI00793157	Sm protein B/B;Small nuclear ribonucleoprotein-associated proteins B and B;Putative uncharacterized protein SNRPB;SNRPB protein;cDNA FLJ41124 fis, clone BRACE2014850, highly similar to Small nuclear ribonucleoprotein-associated protein N;Small nuclear ribonucleoprotein polypeptide N variant;Small nuclear ribonucleoprotein B;cDNA FLJ56740, highly similar to Small nuclear ribonucleoprotein-associat…	COD;SNRPB;SNRPB1;hCG_2039421;HCERN3;SMN;SNRPN	Isoform SM-B1 of Small nuclear ribonucleoprotein-associated proteins B and B;Putative uncharacterized protein SNRPB;30 kDa protein;cDNA FLJ41124 fis, clone BRACE2014850, highly similar to Small nuclear ribonucleoprotein-associated protein N;Small nuclear	P14678-3;P14678;A8MT02;Q15182;B3KVR1;Q53HE7;Q9UIS4;P14678-1;B4DVS0;Q5XPV6;P63162;Q6LBS1;Q9UKR4;P14678-2;B4DVD6;Q66K91	9	7	7	7	20.8	4.8801e-50	6	6	6	6	6	6	1.485	18	2.0186	10	0.39491	8	20.4	18.3	46077000	23511000	22566000
IPI00305833	IPI00305833	Smu-1 suppressor of mec-8 and unc-52 protein homolog;WD40 repeat-containing protein SMU1;CDW3/SMU1;Putative uncharacterized protein SMU1;Smu-1 suppressor of mec-8 and unc-52 homolog (C. elegans), isoform CRA_a;cDNA FLJ54259, highly similar to Smu-1 suppressor of mec-8 and unc-52 protein homolog	SMU1;hCG_30278	WD40 repeat-containing protein SMU1	Q2TAY7;A0MNN4;B4E3L0	1	11	11	11	30.2	4.1268e-40	8	8	8	8	8	8	0.92077	23	1.6462	12	0.39876	11	24	19.7	34256000	18759000	15497000
IPI00915287;IPI00915299;IPI00915400;IPI00384710;IPI00159072;IPI00470879;IPI00640632	IPI00915287;IPI00915299;IPI00915400;IPI00384710;IPI00159072;IPI00470879;IPI00640632	Regulator of differentiation 1;ROD1 regulator of differentiation 1 (S. pombe);cDNA FLJ51619, highly similar to Regulator of differentiation 1;cDNA FLJ10823 fis, clone NT2RP4001080, highly similar to Regulator of differentiation 1	ROD1;RP11-165N19.1-003;RP11-165N19.1-001;RP11-165N19.1-004;RP11-165N19.1-005	Isoform 5 of Regulator of differentiation 1;Isoform 3 of Regulator of differentiation 1;Isoform 4 of Regulator of differentiation 1;Isoform 2 of Regulator of differentiation 1;ROD1 regulator of differentiation 1 isoform 2;Isoform 1 of Regulator of differen	O95758-5;O95758;A8MZ28;B1ALY4;O95758-3;O95758-4;B1ALY2;O95758-2;C9JYH3;B1ALY5;B3KME7;C9JF19;O95758-1;B1ALY6	7	10	8	8	28.1	1.7808e-48	4	10	2	2	8	8	0.79876	12	1.9347	2	0.77932	10	10.6	28.1	23333000	6968500	16364000
IPI00337397;IPI00006038;IPI00953181;IPI00797307;IPI00216688	IPI00337397;IPI00006038;IPI00953181;IPI00797307;IPI00216688	96 kDa nucleoporin;98 kDa nucleoporin;Nuclear pore complex protein Nup96;Nuclear pore complex protein Nup98;Nuclear pore complex protein Nup98-Nup96;Nucleoporin Nup96;Nucleoporin Nup98;cDNA FLJ77211, highly similar to Homo sapiens nucleoporin 98kDa (NUP98), transcript variant 3, mRNA	ADAR2;NUP98	Isoform 5 of Nuclear pore complex protein Nup98-Nup96;Isoform 1 of Nuclear pore complex protein Nup98-Nup96;Isoform 6 of Nuclear pore complex protein Nup98-Nup96;Putative uncharacterized protein NUP98;nucleoporin 98kD isoform 4	P52948-5;P52948;P52948-1;A8KA17;P52948-6;C9K077;P52948-2	5	5	5	5	2.9	1.0211e-09	3	4	3	3	4	4	0.88695	6	1.5287	2	0.79854	4	1.7	2.4	10343000	1920800	8422400
IPI00409590;IPI00409591;IPI00409593;IPI00291802;IPI00953316;IPI00952890;IPI00552510;IPI00641430	IPI00409590;IPI00409591;IPI00409593;IPI00291802;IPI00953316	F-box only protein 20;LIM domain only protein 7;LOMP;cDNA FLJ53272, highly similar to Homo sapiens LIM domain 7 (LMO7), mRNA;LIM domain 7	FBX20;FBXO20;KIAA0858;LMO7;RP11-332E3.3-001	Isoform 1 of LIM domain only protein 7;Isoform 2 of LIM domain only protein 7;Isoform 4 of LIM domain only protein 7;Isoform 3 of LIM domain only protein 7;Putative uncharacterized protein LMO7 (Fragment)	Q8WWI1-1;Q8WWI1;Q8WWI1-2;Q8WWI1-4;Q8WWI1-3;B7Z8W3;Q5TBK6;C9JGW7	8	3	3	3	2.3	4.5503e-18	2	2	2	2	2	2	0.53991	4	1.6748	2	0.37176	2	1.6	1.7	3602100	1204100	2398000
IPI00792352;IPI00795671;IPI00643041;IPI00796462;IPI00044779;IPI00795109;IPI00792120;IPI00794138	IPI00792352;IPI00795671;IPI00643041;IPI00796462	Putative uncharacterized protein RAN;RAN, member RAS oncogene family, isoform CRA_c;Androgen receptor-associated protein 24;GTPase Ran;GTP-binding nuclear protein Ran;Ras-like protein TC4;Ras-related nuclear protein;cDNA FLJ78394, highly similar to Homo sapiens RAN, member RAS oncogene family (RAN), mRNA;cDNA, FLJ92821, Homo sapiens RAN, member RAS oncogene family (RAN), mRNA;RAN, member RAS onco…	hCG_1744585;RAN;ARA24;OK/SW-cl.81	26 kDa protein;RAN, member RAS oncogene family, isoform CRA_c;GTP-binding nuclear protein Ran;27 kDa protein	B5MDF5;P62826;A8K3Z8	8	9	9	9	41.1	9.4271e-49	7	7	7	7	7	7	1.577	13	2.1359	7	0.45912	6	30.9	37.3	41954000	13080000	28873000
IPI00787089;IPI00953543;IPI00178047	IPI00787089;IPI00953543;IPI00178047	Modulator of non-genomic activity of estrogen receptor;Proline-, glutamic acid- and leucine-rich protein 1;Transcription factor HMX3;Putative uncharacterized protein PELP1;Proline and glutamic acid rich nuclear protein isoform	HMX3;MNAR;PELP1	Isoform 2 of Proline-, glutamic acid- and leucine-rich protein 1;Putative uncharacterized protein PELP1;Putative uncharacterized protein PELP1	Q8IZL8-2;Q8IZL8;C9JFV4;A6NDZ9;O15451	3	29	1	1	40	0	20	28	1	1	1	1	0.43388	5	1.9934	2	0.22494	3	26.4	38.7	70508000	34132000	36376000
IPI00013830;IPI00910816;IPI00943237	IPI00013830;IPI00910816	Nuclear protein SkiP;Nuclear receptor coactivator NCoA-62;Ski-interacting protein;SNW domain-containing protein 1;cDNA FLJ51388, highly similar to SNW domain-containing protein 1;cDNA, FLJ78986, highly similar to SNW domain-containing protein 1;SNW1 protein;cDNA FLJ59238, highly similar to SNW domain-containing protein 1	SKIIP;SKIP;SNW1	SNW domain-containing protein 1;cDNA FLJ59238, highly similar to SNW domain-containing protein 1	Q13573;A8K8A9;B4DY36;B7Z9X2;Q0D2M5;Q6I9S2;Q6P151;B4DEG7	3	7	7	7	20.3	7.3886e-59	7	5	7	7	5	5	1.5094	14	1.7565	8	0.45755	6	20.3	16.2	87846000	38536000	49310000
IPI00069750;IPI00100716;IPI00856076;IPI00797595;IPI00855912;IPI00788826	IPI00069750;IPI00100716;IPI00856076;IPI00797595;IPI00855912;IPI00788826	60 kDa poly(U)-binding-splicing factor;FUSE-binding protein-interacting repressor;Poly(U)-binding-splicing factor PUF60;Ro-binding protein 1;Siah-binding protein 1	FIR;PUF60;ROBPI;SIAHBP1	Isoform 1 of Poly(U)-binding-splicing factor PUF60;Isoform 2 of Poly(U)-binding-splicing factor PUF60;Isoform 5 of Poly(U)-binding-splicing factor PUF60;Isoform 3 of Poly(U)-binding-splicing factor PUF60;Isoform 6 of Poly(U)-binding-splicing factor PUF60;I	Q9UHX1-1;Q9UHX1;Q9UHX1-2;Q9UHX1-5;Q9UHX1-3;Q9UHX1-6;Q9UHX1-4	6	4	4	4	14	4.8916e-12	3	3	3	3	3	3	1.224	7	1.6016	4	0.74922	3	8.4	10	23060000	10588000	12471000
IPI00879210;IPI00844182;IPI00940853;IPI00411531;IPI00514436;IPI00641212;IPI00514820;IPI00748216;IPI00871523;IPI00642443;IPI00644076	IPI00879210;IPI00844182;IPI00940853;IPI00411531;IPI00514436;IPI00641212;IPI00514820;IPI00748216;IPI00871523	General transcription factor 3C polypeptide 5;TF3C-epsilon;Transcription factor IIIC 63 kDa subunit;Transcription factor IIIC subunit epsilon;General transcription factor IIIC, polypeptide 5, 63kDa;General transcription factor IIIC, polypeptide 5, 63kDa, isoform CRA_c;cDNA FLJ54733, highly similar to General transcription factor 3C polypeptide 5;Putative uncharacterized protein GTF3C5;cDNA FLJ201…	CDABP0017;GTF3C5;RP11-326L24.5-007;hCG_31454;RP11-326L24.5-005;RP11-326L24.5-010	Isoform 3 of General transcription factor 3C polypeptide 5;Isoform 1 of General transcription factor 3C polypeptide 5;General transcription factor IIIC, polypeptide 5, 63kDa;Isoform 2 of General transcription factor 3C polypeptide 5;General transcription f	Q9Y5Q8-3;Q9Y5Q8;Q9Y5Q8-1;Q5T7U0;Q9Y5Q8-2;Q5T7U1;B7Z1V3;C9J393;Q9NXK9;Q5T7T9	11	6	6	6	15.2	6.6682e-14	3	5	3	3	5	5	1.0597	8	1.4814	3	0.97495	5	7.2	12.9	30755000	3790500	26964000
IPI00002824;IPI00793531;IPI00792951;IPI00791139;IPI00794630	IPI00002824;IPI00793531;IPI00792951;IPI00791139	Cysteine and glycine-rich protein 2;Cysteine-rich protein 2;LIM domain only protein 5;Smooth muscle cell LIM protein	CSRP2;LMO5;SMLIM	Cysteine and glycine-rich protein 2;18 kDa protein;16 kDa protein;12 kDa protein	Q16527	5	7	7	7	52.3	2.451e-41	7	7	7	7	7	7	1.4033	16	2.0292	9	0.69182	7	52.3	52.3	169160000	52978000	116180000
IPI00294610;IPI00179187;IPI00910442	IPI00294610;IPI00179187;IPI00910442	DnaJ homolog subfamily A member 3, mitochondrial;DnaJ protein Tid-1;Hepatocellular carcinoma-associated antigen 57;Tumorous imaginal discs protein Tid56 homolog;cDNA FLJ10471 fis, clone NT2RP2000045, highly similar to DnaJ homolog subfamily A member 3, mitochondrial;DnaJ (Hsp40) homolog, subfamily A, member 3 variant;DnaJ (Hsp40) homolog, subfamily A, member 3, isoform CRA_b;cDNA FLJ55843, highly…	DNAJA3;HCA57;TID1;hCG_15165	Isoform 1 of DnaJ homolog subfamily A member 3, mitochondrial;Isoform 2 of DnaJ homolog subfamily A member 3, mitochondrial;cDNA FLJ55843, highly similar to DnaJ homolog subfamily A member 3, mitochondrial	Q96EY1-1;Q96EY1;B3KM81;Q53G26;Q59E88;Q96EY1-2;B4DI33	3	6	6	6	20.4	1.0581e-24	3	6	3	3	6	6	1.0888	12	1.6123	5	0.95021	7	10.6	20.4	32977000	15670000	17307000
IPI00549516;IPI00942236	IPI00549516;IPI00942236	Target of EGR1 protein 1;cDNA FLJ36001 fis, clone TESTI2015213, highly similar to Homo sapiens target of EGR1, member 1 (nuclear) (TOE1), mRNA;cDNA FLJ57546, highly similar to Homo sapiens target of EGR1, member 1 (nuclear) (TOE1), mRNA;cDNA FLJ59313, highly similar to Homo sapiens target of EGR1, member 1 (nuclear) (TOE1), mRNA	TOE1	Target of EGR1 protein 1;cDNA FLJ59313, highly similar to Homo sapiens target of EGR1, member 1 (nuclear) (TOE1), mRNA	Q96GM8;B3KSC7;B4DP23;B4DEM6	2	11	11	11	28.4	2.6547e-101	9	11	9	9	11	11	1.0831	32	1.7678	15	0.73705	17	24.3	28.4	141650000	77136000	64517000
IPI00005969;IPI00873484	IPI00005969;IPI00873484	CapZ alpha-1;F-actin-capping protein subunit alpha-1;cDNA FLJ75422, highly similar to Homo sapiens capping protein (actin filament) muscle Z-line, alpha 1, mRNA	CAPZA1	F-actin-capping protein subunit alpha-1;Putative uncharacterized protein CAPZA1 (Fragment)	P52907;A8K0T9;A8MV55	2	2	2	1	8.7	2.7513e-11	2	2	2	1	2	1	1.1054	4	1.5381	2	0.91315	2	8.7	8.7	5587300	2436500	3150800
IPI00002901;IPI00556114;IPI00844019;IPI00385455;IPI00642774;IPI00550685;IPI00018174;IPI00647431;IPI00412347;IPI00879254;IPI00792637	IPI00002901;IPI00556114;IPI00844019	NTEF-1;Protein GT-IIC;TEA domain family member 1;Transcription factor 13;Transcriptional enhancer factor TEF-1;TEA domain family member 1 variant;TEAD1 protein	TCF13;TEAD1;TEF1	Transcriptional enhancer factor TEF-1;TEA domain family member 1 variant (Fragment);TEAD1 protein	P28347;Q59EF3;A4FUP2	11	5	5	3	11	3.3085e-33	4	5	4	3	5	3	0.78942	11	1.9388	5	0.74799	6	8.9	11	37432000	16287000	21145000
IPI00296337;IPI00376215	IPI00296337;IPI00376215	DNA-dependent protein kinase catalytic subunit;DNPK1;p460;cDNA FLJ57825, highly similar to DNA-dependent protein kinase catalytic subunit (EC 2.7.11.1)	HYRC;HYRC1;PRKDC	Isoform 1 of DNA-dependent protein kinase catalytic subunit;Isoform 2 of DNA-dependent protein kinase catalytic subunit	P78527-1;P78527;P78527-2;B4DL41	2	186	186	9	51.4	0	137	172	137	8	172	9	0.84833	442	1.7859	202	0.67363	240	37.1	49	2798300000	1406400000	1391900000
IPI00549205;IPI00305282;IPI00107531;IPI00658205;IPI00894448;IPI00878541;IPI00852595	IPI00549205;IPI00305282;IPI00107531;IPI00658205;IPI00894448	DNA repair protein RAD50;RAD50 protein;cDNA FLJ75532, highly similar to Homo sapiens RAD50 homolog (S. cerevisiae) (RAD50), transcript variant 1, mRNA	RAD50	Isoform 2 of DNA repair protein RAD50;Isoform 1 of DNA repair protein RAD50;Isoform 3 of DNA repair protein RAD50;77 kDa protein;cDNA FLJ75532, highly similar to Homo sapiens RAD50 homolog (S. cerevisiae) (RAD50), transcript variant 1, mRNA (Fragment)	Q92878-2;Q92878;Q92878-1;Q32P42;Q92878-3;A5D6Y3;A8K3I2	7	12	12	12	10	6.4981e-24	6	12	6	6	12	12	0.94256	17	1.4283	6	0.80951	11	5	10	35453000	7216100	28237000
IPI00555647;IPI00301503;IPI00472633;IPI00927500;IPI00927271;IPI00927262;IPI00793887;IPI00789389;IPI00220938	IPI00555647;IPI00301503;IPI00472633;IPI00927500;IPI00927271;IPI00927262;IPI00793887	Splicing factor, arginine/serine-rich 10 (Transformer 2 homolog, Drosophila) variant;Splicing factor, arginine/serine-rich 10;Transformer-2 protein homolog B;Transformer-2 protein homolog beta;cDNA, FLJ96718, highly similar to Homo sapiens splicing factor, arginine/serine-rich 10 (transformer 2 homolog, Drosophila) (SFRS10), mRNA;Putative uncharacterized protein DKFZp686F18120;cDNA FLJ40872 fis, …	SFRS10;TRA2B;DKFZp686F18120	Splicing factor, arginine/serine-rich 10 (Transformer 2 homolog, Drosophila) variant;Isoform 1 of Transformer-2 protein homolog beta;cDNA FLJ40872 fis, clone TUTER2000283, highly similar to Homo sapiens transformer-2-beta (SFRS10) gene;Isoform 3 of Transfo	Q59GA1;P62995-1;P62995;B2RDQ3;Q68DZ9;Q8N1H4;P62995-3;C9JGU7;C9J0I4	9	9	9	8	31.8	6.5571e-52	8	7	8	7	7	7	0.95359	24	1.735	12	0.50002	12	27.3	24.9	97696000	57829000	39867000
IPI00013215	IPI00013215	Origin recognition complex subunit 1;Replication control protein 1;cDNA FLJ76308, highly similar to Homo sapiens origin recognition complex, subunit 1-like (yeast) (ORC1L), mRNA;cDNA FLJ61742, highly similar to Origin recognition complex subunit 1;Origin recognition complex, subunit 1-like (Yeast)	ORC1;ORC1L;PARC1	Origin recognition complex subunit 1	Q13415;A8K794;B7Z8H0;Q96F82	1	17	17	17	26.9	2.0609e-84	14	14	14	14	14	14	0.77488	36	1.8791	17	0.60557	19	21.4	22.6	103650000	49186000	54468000
IPI00937477;IPI00892529;IPI00892938	IPI00937477	WD repeat-containing protein 43;WDR43 protein	KIAA0007;WDR43	WD repeat-containing protein 43	Q15061;Q8TB67	3	5	5	5	11.1	6.8605e-26	5	5	5	5	5	5	1.0271	12	1.7904	6	0.85345	6	11.1	11.1	52718000	19561000	33157000
IPI00301936;IPI00940851;IPI00644008;IPI00513758;IPI00607677;IPI00479625;IPI00643012;IPI00943170;IPI00644588;IPI00395507;IPI00902494;IPI00030250;IPI00219967;IPI00184721	IPI00301936;IPI00940851	cDNA FLJ60076, highly similar to ELAV-like protein 1;ELAV-like protein 1;Hu-antigen R	ELAVL1;HUR	cDNA FLJ60076, highly similar to ELAV-like protein 1;ELAV-like protein 1	B4DVB8;Q15717;Q53XN6	14	10	10	10	33.1	9.1046e-64	10	9	10	10	9	9	0.86667	34	1.8618	16	0.73337	18	33.1	30.6	297740000	213870000	83866000
IPI00013743;IPI00387050;IPI00893291	IPI00013743;IPI00387050	BUD13 homolog;cDNA FLJ76180	BUD13	Isoform 1 of BUD13 homolog;Isoform 2 of BUD13 homolog	Q9BRD0-1;Q9BRD0;A8K4Z6;Q9BRD0-2	3	3	3	3	5	3.8722e-10	3	2	3	3	2	2	1.4425	5	1.4425	3	1.5327	2	5	3.2	8941400	3440100	5501300
IPI00017895;IPI00719611	IPI00017895;IPI00719611	Glycerol-3-phosphate dehydrogenase, mitochondrial;mtGPD;cDNA FLJ78475, highly similar to Homo sapiens glycerol-3-phosphate dehydrogenase 2 (mitochondrial) (GPD2), mRNA;cDNA FLJ57187, highly similar to Glycerol-3-phosphate dehydrogenase, mitochondrial (EC 1.1.99.5);Putative uncharacterized protein GPD2;GPD2 protein	GPD2	Isoform 1 of Glycerol-3-phosphate dehydrogenase, mitochondrial;Isoform 2 of Glycerol-3-phosphate dehydrogenase, mitochondrial	P43304-1;P43304;A8K1Z2;B7Z601;Q53T76;Q8WUQ0;P43304-2	2	9	9	9	15.1	1.3152e-45	4	9	4	4	9	9	0.63844	13	1.5434	4	0.60253	9	6.3	15.1	32708000	6551100	26157000
IPI00026993;IPI00643504;IPI00514074;IPI00641330;IPI00908464;IPI00455876	IPI00026993;IPI00643504;IPI00514074	E3 ubiquitin-protein ligase RING2;Huntingtin-interacting protein 2-interacting protein 3;Protein DinG;RING finger protein 1B;RING finger protein 2;RING finger protein BAP-1;cDNA FLJ34255 fis, clone FCBBF5000353, highly similar to Ubiquitin ligase protein RING2 (EC 6.3.2.-) (RING finger protein 2);Ring finger protein 2, isoform CRA_a	BAP1;DING;HIPI3;RING1B;RNF2;hCG_40894	E3 ubiquitin-protein ligase RING2;27 kDa protein;Ring finger protein 2, isoform CRA_a	Q99496;B3KRH1	6	4	4	4	15.8	1.2365e-16	3	3	3	3	3	3	0.64854	5	1.6595	2	0.54704	3	12.5	12.5	7745500	4127300	3618200
IPI00001661;IPI00787306;IPI00747309;IPI00925791;IPI00926548;IPI00925317;IPI00927389;IPI00925570	IPI00001661;IPI00787306;IPI00747309;IPI00925791;IPI00926548;IPI00925317;IPI00927389;IPI00925570	RCC1-I;Regulator of chromosome condensation 1;Putative uncharacterized protein RCC1;Cell cycle regulatory protein;Chromosome condensation protein 1;Regulator of chromosome condensation;CHC1 protein;Regulator of chromosome condensation 1, isoform CRA_b	RCC1;CHC1;hCG_27809;RP4-669K10.2-001	regulator of chromosome condensation 1 isoform a;regulator of chromosome condensation 1 isoform b;Regulator of chromosome condensation;Putative uncharacterized protein RCC1;Putative uncharacterized protein RCC1;Putative uncharacterized protein RCC1;Putativ	Q16269;Q6NT97;C9JW69;P18754;Q5T081;C9JQZ4;C9J3R0;C9JMJ4;C9JRH2;C9JHB4	8	8	8	8	21.7	1.8685e-41	5	8	5	5	8	8	0.94448	16	1.652	6	0.7576	10	11.9	21.7	110990000	31897000	79091000
IPI00011693	IPI00011693	UPF0293 protein C16orf42	C16orf42;UND313L	UPF0293 protein C16orf42	Q9UJK0	1	2	2	2	8.3	1.0921e-11	2	2	2	2	2	2	1.476	5	1.8032	3	1.133	2	8.3	8.3	7190100	4311400	2878600
IPI00302850;IPI00943813;IPI00647160	IPI00302850;IPI00943813	Small nuclear ribonucleoprotein Sm D1;Sm-D autoantigen;snRNP core protein D1	SNRPD1	Small nuclear ribonucleoprotein Sm D1;similar to small nuclear ribonucleoprotein D1 polypeptide 16kDa	P62314;B5BTZ1;Q7Z5A3	3	4	4	4	37	5.4977e-49	4	3	4	4	3	3	0.81321	12	2.2008	6	0.36089	6	37	37	150890000	57119000	93767000
IPI00258168;IPI00885127;IPI00843981;IPI00179299;IPI00937652;IPI00952927;IPI00554810;IPI00910807;IPI00170678;IPI00164146;IPI00844603;IPI00642852;IPI00152050;IPI00170712;IPI00385553;IPI00922251;IPI00844525;IPI00011618;IPI00258170;IPI00939891;IPI00878853;IPI00922501;IPI00908333;IPI00878806;IPI00939654;IPI00879457	IPI00258168;IPI00885127;IPI00843981;IPI00179299;IPI00937652;IPI00952927;IPI00554810;IPI00910807;IPI00170678;IPI00164146;IPI00844603;IPI00642852;IPI00152050;IPI00170712;IPI00385553;IPI00922251;IPI00844525;IPI00011618;IPI00258170;IPI00939891;IPI00878853	Fox-1 homolog B;Hexaribonucleotide-binding protein 2;Repressor of tamoxifen transcriptional activity;RNA-binding motif protein 9;RNA-binding protein 9;Putative uncharacterized protein RBM9;RNA binding motif protein 9;cDNA FLJ59671, highly similar to Ataxin-2-binding protein 1;Ataxin 2-binding protein 1 isoform 4 variant;Ataxin-2-binding protein 1;Fox-1 homolog A;Hexaribonucleotide-binding protein…	FOX2;HRNBP2;RBM9;RTA;RP1-41P2.9-009;A2BP;A2BP1;FOX1;HRNBP1;DKFZp547L059;RP1-41P2.9-006;RP1-41P2.9-012	Isoform 8 of RNA-binding protein 9;Isoform 6 of RNA-binding protein 9;Isoform 1 of RNA-binding protein 9;Isoform 2 of RNA-binding protein 9;Isoform 10 of RNA-binding protein 9;Putative uncharacterized protein RBM9;Isoform 5 of RNA-binding protein 9;cDNA FL	O43251-8;O43251;O43251-6;O43251-1;C9JE97;O43251-2;O43251-10;B0QYV1;C9JZB7;O43251-5;B7Z1U7;Q59HD3;Q9NWB1-2;Q9NWB1;Q9NWB1-1;Q8TCM0;O43251-7;B0QYY4;Q9NWB1-5;Q9NWB1-4;Q9NWB1-3;B7ZLH9;O43251-4;O43251-9;O43251-3;B5MCS4;C9J3L1;B0QYY7	26	3	3	3	11.5	1.65e-22	3	2	3	3	2	2	1.4407	5	1.5558	3	0.41579	2	11.5	9.1	7154700	4463900	2690900
IPI00022202;IPI00215777;IPI00790115;IPI00788624;IPI00793177;IPI00791315	IPI00022202;IPI00215777;IPI00790115;IPI00788624;IPI00793177;IPI00791315	Phosphate carrier protein, mitochondrial;Phosphate transport protein;Solute carrier family 25 member 3;cDNA, FLJ96465, highly similar to Homo sapiens solute carrier family 25 (mitochondrial carrier;phosphate carrier), member 3 (SLC25A3), nuclear gene encodingmitochondrial protein, transcript variant 1b, mRNA;Solute carrier family 25 member 3 isoform b variant;cDNA FLJ90278 fis, clone NT2RP1000325…	OK/SW-cl.48;PHC;SLC25A3	Isoform A of Phosphate carrier protein, mitochondrial;Isoform B of Phosphate carrier protein, mitochondrial;cDNA FLJ90278 fis, clone NT2RP1000325, highly similar to Phosphate carrier protein, mitochondrialprecursor;31 kDa protein;24 kDa protein;21 kDa prot	Q00325-1;Q00325;Q00325-2;B2RE88;Q53HC3;Q8NCF7	6	6	6	6	19.1	6.0124e-48	6	5	6	6	5	5	1.3862	13	1.7621	7	0.44185	6	19.1	16	111920000	82552000	29364000
IPI00300074	IPI00300074	Phenylalanine--tRNA ligase beta chain;Phenylalanyl-tRNA synthetase beta chain;cDNA FLJ75460, highly similar to Homo sapiens phenylalanine-tRNA synthetase-like, beta subunit, mRNA;cDNA FLJ57266, highly similar to Phenylalanyl-tRNA synthetase beta chain (EC 6.1.1.20);Phenylalanine-tRNA synthetase-like, beta subunit, isoform CRA_c;cDNA, FLJ79396, highly similar to Phenylalanyl-tRNA synthetase beta c…	FARSB;FARSLB;FRSB;HSPC173;hCG_2012454	Phenylalanyl-tRNA synthetase beta chain	Q9NSD9;A8K666;B4DFM0;B7ZB32;Q4ZFX1;Q57ZJ5;Q9BR63	1	8	8	8	16.1	4.4072e-37	7	7	7	7	7	7	1.3524	12	1.423	6	1.1913	6	14.3	14.3	47377000	32788000	14589000
IPI00069084;IPI00879277;IPI00925034;IPI00926412;IPI00925559	IPI00069084;IPI00879277;IPI00925034;IPI00926412	350/400 kDa PCAF-associated factor;STAF40;Tra1 homolog;Transformation/transcription domain-associated protein;Transformation/transcription domain-associated protein variant	PAF400;TRRAP	Isoform 1 of Transformation/transcription domain-associated protein;Isoform 2 of Transformation/transcription domain-associated protein;436 kDa protein;Transformation/transcription domain-associated protein variant	Q9Y4A5-1;Q9Y4A5;Q9Y4A5-2;A4D265;Q59FH1	5	55	55	55	18.2	6.2132e-181	39	41	39	39	41	41	1.1642	74	1.4042	36	0.91257	38	12.7	13	139280000	51942000	87341000
IPI00797279;IPI00797945;IPI00942199	IPI00797279;IPI00797945;IPI00942199	cDNA FLJ78091, highly similar to Homo sapiens ubiquitin-like, containing PHD and RING finger domains, 1 (UHRF1), mRNA;cDNA, FLJ95411, highly similar to Homo sapiens ubiquitin-like, containing PHD and RING finger domains, 1 (UHRF1), mRNA;Ubiquitin-like with PHD and ring finger domains 1;E3 ubiquitin-protein ligase UHRF1;Inverted CCAAT box-binding protein of 90 kDa;Nuclear protein 95;Nuclear zinc f…	UHRF1;ICBP90;NP95;RNF106;hCG_23497;hNp95	ubiquitin-like with PHD and ring finger domains 1 isoform 2;E3 ubiquitin-protein ligase UHRF1;90 kDa protein	A8K024;B2RBA9;Q2HIX7;Q96T88;A0JBR2;B4E0F9	3	16	16	16	24.8	4.9236e-116	13	15	13	13	15	15	0.90429	28	1.7599	13	0.73416	15	20.1	23.1	128110000	37253000	90861000
IPI00029629	IPI00029629	E3 ubiquitin/ISG15 ligase TRIM25;Estrogen-responsive finger protein;RING finger protein 147;Tripartite motif-containing protein 25;Ubiquitin/ISG15-conjugating enzyme TRIM25;Zinc finger protein 147;Tripartite motif-containing 25 variant	EFP;RNF147;TRIM25;ZNF147	E3 ubiquitin/ISG15 ligase TRIM25	Q14258;Q59GW5	1	5	5	5	8.7	7.07e-18	2	5	2	2	5	5	1.151	7	1.5964	2	1.1433	5	3.8	8.7	16026000	2855700	13170000
IPI00018350;IPI00878310;IPI00877948;IPI00878587;IPI00555581;IPI00878128;IPI00878272;IPI00942307;IPI00878442	IPI00018350;IPI00878310;IPI00877948;IPI00878587	CDC46 homolog;DNA replication licensing factor MCM5;P1-CDC46;cDNA FLJ78580, highly similar to Homo sapiens MCM5 minichromosome maintece deficient 5, cell division cycle 46 (MCM5), mRNA;cDNA, FLJ92902, Homo sapiens MCM5 minichromosome maintece deficient 5, celldivision cycle 46 (S. cerevisiae) (MCM5), mRNA;MCM5 minichromosome maintece deficient 5, cell division cycle 46 (S. cerevisiae), isoform CR…	CDC46;MCM5;hCG_41525;RP5-824I19__A.1-001;RP5-824I19__A.1-002	DNA replication licensing factor MCM5;82 kDa protein;Minichromosome maintece complex component 5;cDNA FLJ54759, highly similar to DNA replication licensing factor MCM5	P33992;A8K521;B1AHB0;B4DQ39;Q53FG5;B1AHB1;B3KVF0;B4DVK5	9	26	26	26	43.3	1.4525e-155	24	21	24	24	21	21	1.2116	66	1.828	35	0.87869	31	39.1	34.6	402340000	190810000	211530000
IPI00074893	IPI00074893	Zinc finger protein 512B	KIAA1196;ZNF512B	Zinc finger protein 512B	Q96KM6	1	9	9	9	12.9	6.517e-48	6	9	6	6	9	9	1.0076	16	1.6278	6	0.8671	10	9.1	12.9	40843000	15921000	24921000
IPI00418313;IPI00298788;IPI00414335;IPI00556173;IPI00298789;IPI00219330;IPI00556364	IPI00418313;IPI00298788;IPI00414335;IPI00556173;IPI00298789;IPI00219330;IPI00556364	Double-stranded RNA-binding protein 76;Interleukin enhancer-binding factor 3;M-phase phosphoprotein 4;Nuclear factor associated with dsRNA;Nuclear factor of activated T-cells 90 kDa;Translational control protein 80;Putative uncharacterized protein ILF3;cDNA FLJ77456, highly similar to Homo sapiens interleukin enhancer binding factor 3, 90kDa (ILF3), transcript variant 2, mRNA;cDNA FLJ58050, highl…	DRBF;ILF3;MPHOSPH4;NF90	interleukin enhancer binding factor 3 isoform d;Isoform 1 of Interleukin enhancer-binding factor 3;Isoform 3 of Interleukin enhancer-binding factor 3;Isoform 6 of Interleukin enhancer-binding factor 3;Isoform 2 of Interleukin enhancer-binding factor 3;Isof	Q12906-4;Q12906;Q12906-1;Q12906-3;C9JFV5;Q12906-6;A8K590;Q12906-2;Q12906-5;B4DDF3;B4DFG4;Q59GP7	7	27	27	23	41.5	6.4089e-228	23	25	23	20	25	21	0.68142	86	1.9675	40	0.54955	46	34.6	37.6	1117900000	563180000	554730000
IPI00015806;IPI00411594;IPI00916091;IPI00917026;IPI00916749	IPI00015806	General transcription factor 3C polypeptide 3;Transcription factor IIIC 102 kDa subunit;Transcription factor IIIC subunit gamma	GTF3C3	Isoform 1 of General transcription factor 3C polypeptide 3	Q9Y5Q9-1;Q9Y5Q9	5	8	8	8	10.8	3.3748e-70	4	7	4	4	7	7	0.88861	11	1.5529	4	0.78019	7	5.9	9.8	16491000	3569300	12922000
IPI00880117;IPI00005531;IPI00743629;IPI00409617;IPI00874275;IPI00013876	IPI00880117;IPI00005531;IPI00743629;IPI00409617	Apolipoprotein B mRNA editing enzyme, catalytic polypeptide-like 3B;Phorbolin-1-related protein;Phorbolin-2/3;Probable DNA dC->dU-editing enzyme APOBEC-3B;BK150C2.2 protein	APOBEC3B;CTA-150C2.15-002;CTA-150C2.15-003;bK150C2.2	Apolipoprotein B mRNA editing enzyme, catalytic polypeptide-like 3B;Isoform 1 of Probable DNA dC->dU-editing enzyme APOBEC-3B;Apolipoprotein B mRNA editing enzyme, catalytic polypeptide-like 3B;Isoform 2 of Probable DNA dC->dU-editing enzyme APOBEC-3B	B0QYD3;Q9UH17-1;Q9UH17;B0QYD2;Q20WL1;Q9UH17-2	6	4	4	2	9.4	4.9245e-09	3	2	3	1	2	1	0.83572	4	1.5211	2	0.41648	2	7.6	4.1	4542200	2986200	1556000
IPI00298940;IPI00646759;IPI00909342;IPI00646206;IPI00790518;IPI00641685;IPI00640695;IPI00796387	IPI00298940;IPI00646759;IPI00909342;IPI00646206;IPI00790518	Aurora kinase A;Aurora/IPL1-related kinase 1;Breast tumor-amplified kinase;Serine/threonine-protein kinase 15;Serine/threonine-protein kinase 6;Serine/threonine-protein kinase aurora-A;cDNA, FLJ93192, highly similar to Homo sapiens serine/threonine kinase 6 (STK6), mRNA;cDNA FLJ58295, highly similar to Serine/threonine-protein kinase 6 (EC 2.7.11.1)	AIK;ARK1;AURA;AURKA;BTAK;STK15;STK6;RP5-1167H4.6-011;RP5-1167H4.6-002;RP5-1167H4.6-009	Serine/threonine-protein kinase 6;Aurora kinase A;cDNA FLJ58295, highly similar to Serine/threonine-protein kinase 6;Aurora kinase A;Aurora kinase A	O14965;B2R6Z3;A3KFJ0;B4DX16;Q5QPD4;A3KFJ1	8	16	16	15	53.3	5.7486e-139	9	16	9	8	16	15	0.93491	36	1.7897	14	0.83409	22	27.5	53.3	340740000	127660000	213080000
IPI00215780	IPI00215780	40S ribosomal protein S19;cDNA, FLJ92047, Homo sapiens ribosomal protein S19 (RPS19), mRNA;Ribosomal protein S19, isoform CRA_a;Ribosomal protein S19	RPS19;hCG_1995572	40S ribosomal protein S19	P39019;B0ZBD0;Q8WVX7	1	8	8	8	41.4	4.1902e-31	8	8	8	8	8	8	1.9379	17	1.968	8	1.4586	9	41.4	41.4	74214000	22062000	52151000
IPI00027729;IPI00848174;IPI00878751;IPI00878583;IPI00878570;IPI00892867;IPI00878432	IPI00027729;IPI00848174;IPI00878751;IPI00878583;IPI00878570	Casein kinase I isoform epsilon;Casein kinase 1 epsilon variant;Casein kinase 1 epsilon;Casein kinase 1, epsilon;HCG2014051, isoform CRA_a;cDNA FLJ34950 fis, clone NT2RP7017284, highly similar to Casein kinase I isoform epsilon (EC 2.7.11.1)	CSNK1E;hCG_2014051;RP1-5O6.2-004;RP1-5O6.2-005;RP1-5O6.2-008	Casein kinase I isoform epsilon;cDNA FLJ34950 fis, clone NT2RP7017284, highly similar to Casein kinase I isoform epsilon;Casein kinase 1, epsilon;Casein kinase 1, epsilon;Casein kinase 1, epsilon	P49674;Q53EZ1;Q5U045;B3KRV2;B0QY34;B0QY35;B0QY36	7	13	13	4	36.8	1.0684e-91	9	11	9	3	11	3	1.1259	25	1.6877	12	1.029	13	27.4	31.2	57808000	29338000	28470000
IPI00643351;IPI00031812;IPI00450235;IPI00250153;IPI00784202;IPI00643807;IPI00479509;IPI00556023	IPI00643351;IPI00031812;IPI00450235;IPI00250153;IPI00784202;IPI00643807	CCAAT-binding transcription factor I subunit A;DNA-binding protein B;Enhancer factor I subunit A;Nuclease-sensitive element-binding protein 1;Y-box transcription factor;Y-box-binding protein 1;YBX1 protein;Nuclease sensitive element binding protein-1;Contrin;DNA-binding protein C;Germ cell-specific Y-box-binding protein;MSY2 homolog;Y-box-binding protein 2;cDNA, FLJ95978, highly similar to Homo s…	NSEP1;YB1;YBX1;CSDA3;MSY2;YBX2	Protein;Nuclease-sensitive element-binding protein 1;Nuclease sensitive element binding protein-1;Y-box-binding protein 2;Putative uncharacterized protein ENSP00000403004;Putative uncharacterized protein YBX1	P67809;A0JLU4;Q05D43;Q6PKI6;Q7KZ24;Q9Y2T7;B2RCC2;C9JHJ9;C9J5V9	8	6	6	3	21.4	4.4937e-83	4	5	4	2	5	3	1.4047	9	1.7371	4	0.85837	5	17.4	20.3	72065000	61432000	10633000
IPI00477040;IPI00385001;IPI00386622;IPI00945455;IPI00856092	IPI00477040;IPI00385001;IPI00386622	Nucleoporin NUP188 homolog;NUP188 protein	KIAA0169;NUP188	Isoform 1 of Nucleoporin NUP188 homolog;Isoform 2 of Nucleoporin NUP188 homolog;NUP188 protein	Q5SRE5-1;Q5SRE5;Q5SRE5-2;Q9BS12	5	9	9	9	6.8	4.4168e-16	2	7	2	2	7	7	1.0251	8	1.4281	2	0.98926	6	2	4.8	5306800	1359900	3946900
IPI00061178;IPI00643486	IPI00061178;IPI00643486	RBM1;RNA-binding motif protein X-linked-like 1 (Kynurenine aminotransferase III) (Protein RBM1).;RNA binding motif protein, X-linked-like 1	CCBL2;DKFZp547N1117;hCG_23341;RBMXL1;RP4-531M19.2-001;RP4-531M19.2-002	RNA binding motif protein, X-linked-like 1;RNA binding motif protein, X-linked-like 1	Q2VIN3;Q96E39;Q5T9T9	2	11	2	2	29.7	1.5541e-75	11	10	2	2	1	1	1.4824	3	1.5598	2		1	29.7	27.7	2089000	1376300	712750
IPI00337386;IPI00337385;IPI00337387;IPI00397509;IPI00909774	IPI00337386;IPI00337385;IPI00337387;IPI00397509;IPI00909774	Fas ligand-associated factor 1;Formin-binding protein 11;Formin-binding protein 3;Huntingtin yeast partner A;Huntingtin-interacting protein 10;Huntingtin-interacting protein A;Pre-mRNA-processing factor 40 homolog A;Renal carcinoma antigen NY-REN-6;PRPF40A protein;cDNA FLJ59286, highly similar to Pre-mRNA-processing factor 40 homolog A;cDNA, FLJ96168, Homo sapiens formin binding protein 3 (FNBP3)…	FBP11;FLAF1;FNBP3;HIP10;HSPC225;HYPA;PRPF40A	Isoform 2 of Pre-mRNA-processing factor 40 homolog A;Isoform 1 of Pre-mRNA-processing factor 40 homolog A;Isoform 3 of Pre-mRNA-processing factor 40 homolog A;Isoform 4 of Pre-mRNA-processing factor 40 homolog A;cDNA FLJ59286, highly similar to Pre-mRNA-pr	O75400-2;O75400;Q05C41;O75400-1;O75400-3;O75400-4;B4DPY2;C9J0C4;Q4ZG51	5	11	11	11	10.8	2.7727e-23	8	11	8	8	11	11	0.56119	19	1.7671	8	0.55421	11	8.6	10.8	111360000	54870000	56493000
IPI00514501;IPI00031570	IPI00514501;IPI00031570	Chromosome 1 open reading frame 57;Chromosome 1 open reading frame 57, isoform CRA_a;Nucleoside triphosphate phosphohydrolase;Nucleoside-triphosphatase C1orf57;cDNA, FLJ95865;Chromosome 1 open reading frame 57, isoform CRA_d	C1orf57;hCG_15829;RP4-659I19.2-002;RP4-659I19.2-001	Chromosome 1 open reading frame 57, isoform CRA_a;Nucleoside-triphosphatase C1orf57	Q5TDF0;Q9BSD7;Q5TDE9	2	5	5	5	33.8	6.2362e-16	3	4	3	3	4	4	0.76829	8	1.7827	3	0.75267	5	20.6	25	64750000	60107000	4643200
IPI00449049;IPI00953994;IPI00478427;IPI00477173	IPI00449049	NAD(+) ADP-ribosyltransferase 1;Poly [ADP-ribose] polymerase 1;Poly[ADP-ribose] synthase 1;cDNA, FLJ92658, highly similar to Homo sapiens poly (ADP-ribose) polymerase family, member 1 (PARP1), mRNA;cDNA FLJ53442, highly similar to Poly (ADP-ribose) polymerase 1 (EC 2.4.2.30);PARP1 protein;Poly(ADP-ribose) polymerase	ADPRT;PARP1;PPOL	Poly [ADP-ribose] polymerase 1	P09874;B1ANJ4;B2R5W3;B4E0E1;Q05D33;Q96P95	4	47	47	47	51.2	0	40	44	40	40	44	44	0.7893	167	1.8497	67	0.67566	100	46.6	47.2	5606700000	1739900000	3866800000
IPI00304596;IPI00922367;IPI00645010;IPI00644848;IPI00847558;IPI00645966;IPI00646520	IPI00304596;IPI00922367;IPI00645010;IPI00644848	54 kDa nuclear RNA- and DNA-binding protein;55 kDa nuclear protein;DNA-binding p52/p100 complex, 52 kDa subunit;NMT55;Non-POU domain-containing octamer-binding protein;p54(nrb);cDNA FLJ76817, highly similar to Homo sapiens non-POU domain containing, octamer-binding (NONO), mRNA;cDNA FLJ56109, highly similar to Non-POU domain-containing octamer-binding protein;Putative uncharacterized protein NONO	NONO;NRB54	Non-POU domain-containing octamer-binding protein;non-POU domain containing, octamer-binding isoform 2;Putative uncharacterized protein NONO;Putative uncharacterized protein NONO	Q15233;A8K525;B7Z4C2;C9JYS8;C9JRA5	7	15	15	14	40.1	2.4019e-85	11	14	11	10	14	13	0.77463	40	1.6083	18	0.6033	22	31.2	38.2	106930000	56953000	49977000
IPI00007346;IPI00643915;IPI00645020;IPI00644363	IPI00007346;IPI00643915;IPI00645020	Peptidyl-prolyl cis-trans isomerase H;Rotamase H;Small nuclear ribonucleoprotein particle-specific cyclophilin H;U-snRNP-associated cyclophilin SnuCyp-20;Peptidyl-prolyl cis-trans isomerase	CYP20;CYPH;PPIH;hCG_21746	Peptidyl-prolyl cis-trans isomerase H;Putative uncharacterized protein PPIH;Peptidyl-prolyl cis-trans isomerase	O43447;Q6FH36;Q6FH57;C9JQD4;A6NNE7	4	6	6	6	37.9	2.1815e-36	4	6	4	4	6	6	0.69416	11	1.6977	5	0.47445	6	29.9	37.9	40063000	10043000	30019000
IPI00217660;IPI00550352;IPI00645904;IPI00103685	IPI00217660;IPI00550352;IPI00645904	MOZ, YBF2/SAS3, SAS2 and TIP60 protein 1;Probable histone acetyltransferase MYST1	MOF;MYST1;PP7073	Isoform 2 of Probable histone acetyltransferase MYST1;Isoform 1 of Probable histone acetyltransferase MYST1;44 kDa protein	Q9H7Z6-2;Q9H7Z6;Q9H7Z6-1	4	3	3	3	7.3	3.9269e-90	2	3	2	2	3	3	0.82729	7	1.4649	3	0.78332	4	5.4	7.3	7591600	3297000	4294500
IPI00019359;CON__P35527	IPI00019359;CON__P35527	Cytokeratin-9;Keratin, type I cytoskeletal 9;Keratin-9	KRT9	Keratin, type I cytoskeletal 9;>P35527 SWISS-PROT:P35527 Tax_Id=9606 Gene_Symbol=KRT9 Keratin, type I cytoskeletal 9	P35527	2	39	38	38	76.4	0	38	34	37	37	33	33	0.020015	334	0.03569	173	0.010607	161	76.4	64.8	5452300000	3229100000	2223100000	+
IPI00019385;IPI00647421;IPI00646864	IPI00019385;IPI00647421;IPI00646864	Signal sequence receptor subunit delta;Translocon-associated protein subunit delta;Putative uncharacterized protein SSR4	SSR4;TRAPD	Translocon-associated protein subunit delta precursor;Putative uncharacterized protein SSR4;Putative uncharacterized protein SSR4	P51571;A6NLM8;C9K034	3	2	2	2	16.3	8.4049e-25	2	2	2	2	2	2	0.94999	4	1.726	2	0.52665	2	16.3	16.3	4244400	1413900	2830500
IPI00024279;IPI00641437;IPI00552253	IPI00024279;IPI00641437	HEAT repeat-containing protein 1;Protein BAP28;HEATR1 protein;HEAT repeat containing 1;cDNA FLJ53502, highly similar to HEAT repeat-containing protein 1;cDNA, FLJ79312, highly similar to HEAT repeat-containing protein 1;cDNA FLJ40893 fis, clone UTERU2001607;cDNA FLJ43675 fis, clone SYNOV4008440, highly similar to HEAT repeat-containing protein 1	BAP28;HEATR1;RP11-385F5.3-002	HEAT repeat-containing protein 1;HEAT repeat containing 1	Q9H583;A2VDI1;B2RWN5;B4E263;B7ZAU8;Q8N7L7;Q96ES5;B3KWS1;Q5T3Q7	3	42	42	42	27.1	1.1822e-247	31	26	31	31	26	26	1.0065	59	1.4427	31	0.82648	28	19.1	16.7	81611000	33796000	47815000
IPI00180454	IPI00180454	Probable U3 small nucleolar RNA-associated protein 11;UTP11-like protein;cDNA FLJ57377, highly similar to Probable U3 small nucleolar RNA-associatedprotein 11	CGI-94;HDCMB12P;UTP11L	Probable U3 small nucleolar RNA-associated protein 11	Q9Y3A2;B4DJC6	1	5	5	5	22.5	6.7102e-10	2	4	2	2	4	4	0.84315	5	1.7287	2	0.82558	3	10.7	14.6	11715000	1937200	9777600
IPI00397904;IPI00644506	IPI00397904;IPI00644506	93 kDa nucleoporin;Nuclear pore complex protein Nup93;Nucleoporin Nup93;cDNA FLJ78686, highly similar to Homo sapiens nucleoporin 93kDa (NUP93), mRNA;cDNA FLJ32075 fis, clone OCBBF1000146, highly similar to Nuclear pore complex protein Nup93;cDNA FLJ58756, highly similar to Nuclear pore complex protein Nup93	KIAA0095;NUP93	Nuclear pore complex protein Nup93;cDNA FLJ58756, highly similar to Nuclear pore complex protein Nup93	Q8N1F7;A8K897;B3KPQ8	2	11	11	11	19.5	4.2564e-84	6	9	6	6	9	9	0.80849	15	1.3315	6	0.75817	9	10.7	16.8	140810000	101570000	39233000
IPI00017339;IPI00644485	IPI00017339	Pre-mRNA-splicing factor SF3b 49 kDa subunit;SF3b50;Spliceosome-associated protein 49;Splicing factor 3B subunit 4;cDNA FLJ39996 fis, clone STOMA2002166, highly similar to Splicing factor 3B subunit 4;Splicing factor 3b, subunit 4 variant	SAP49;SF3B4	Splicing factor 3B subunit 4	Q15427;B3KUJ0;Q53FG6	2	5	5	5	19.3	1.3262e-96	4	3	4	4	3	3	1.4425	9	1.663	6	0.38836	3	13.9	12.7	45621000	38562000	7059100
IPI00478834;IPI00844406;IPI00908538;IPI00554462	IPI00478834;IPI00844406;IPI00908538	Arginine and glutamate-rich protein 1;cDNA FLJ53121;cDNA FLJ54293	ARGLU1	Isoform 1 of Arginine and glutamate-rich protein 1;Isoform 2 of Arginine and glutamate-rich protein 1;cDNA FLJ54293	Q9NWB6-1;Q9NWB6;Q9NWB6-2;B4E0Y3;B4E3J6	4	3	3	3	8.4	0.0016586	2	1	2	2	1	1	1.5519	3	1.6397	2		1	5.5	2.9	9120700	7643300	1477300
IPI00410284	IPI00410284	Zinc finger CCHC domain-containing protein 9	ZCCHC9	Zinc finger CCHC domain-containing protein 9	Q8N567	1	2	2	2	8.9	7.7612e-11	2	2	2	2	2	2	1.0099	4	2.0304	2	0.54563	2	8.9	8.9	35221000	5400400	29821000
IPI00217240	IPI00217240	WD repeat-containing protein 75;cDNA FLJ77055, highly similar to Homo sapiens WD repeat domain 75 (WDR75), mRNA;WDR75 protein	WDR75	WD repeat-containing protein 75	Q8IWA0;A8K330;Q05D27	1	11	11	11	16.7	2.3479e-52	6	11	6	6	11	11	0.90576	21	1.5714	8	0.7651	13	9.2	16.7	58654000	19756000	38898000
IPI00790098;IPI00796104;IPI00793355;IPI00745978	IPI00790098;IPI00796104;IPI00793355;IPI00745978	CTCL tumor antigen se89-1;Retinoblastoma-associated protein RAP140;Uncharacterized protein C3orf63	C3orf63;KIAA1105	Isoform 1 of Uncharacterized protein C3orf63;Isoform 4 of Uncharacterized protein C3orf63;Isoform 3 of Uncharacterized protein C3orf63;Isoform 2 of Uncharacterized protein C3orf63	Q9UK61-1;Q9UK61;Q9UK61-4;Q9UK61-3;Q9UK61-2	4	2	2	2	1.5	0.00020288	2	1	2	2	1	1	1.0663	3	1.2562	2		1	1.5	0.8	1488100	914340	573770
IPI00297145;IPI00396104;IPI00377170;IPI00375604;IPI00854805;IPI00902918;IPI00641297;IPI00945405;IPI00946860;IPI00944949	IPI00297145;IPI00396104;IPI00377170;IPI00375604	Male-specific lethal 3 homolog;Male-specific lethal-3 homolog 1;Male-specific lethal-3 protein-like 1;cDNA FLJ56156, highly similar to Male-specific lethal 3-like 1;cDNA FLJ61627, highly similar to Male-specific lethal 3-like 1;Male-specific lethal 3-like 1 (Drosophila), isoform CRA_a;Putative uncharacterized protein MSL3;Male-specific lethal 3-like 1 (Drosophila), isoform CRA_c;cDNA FLJ76747, hi…	MSL3;MSL3L1;hCG_401190	Isoform 1 of Male-specific lethal 3 homolog;Isoform 2 of Male-specific lethal 3 homolog;male-specific lethal 3-like 1 isoform c;male-specific lethal 3-like 1 isoform d	Q8N5Y2-1;Q8N5Y2;B4DUV8;Q8N5Y2-2;B7Z227;A6NCU2;A6NHW8;A8K165	10	7	7	7	20	3.4208e-20	2	7	2	2	7	7	0.80558	11	1.3537	3	0.75056	8	4.2	20	9655200	2072000	7583200
IPI00048572;IPI00945330	IPI00048572;IPI00945330	Probable peptidyl-tRNA hydrolase;Putative uncharacterized protein PTRH1	C9orf115;PTRH1	Peptidyl-tRNA hydrolase family protein;Putative uncharacterized protein PTRH1	Q86Y79;C9J7Z1	2	7	7	7	49.3	4.4772e-32	5	7	5	5	7	7	0.71305	13	1.7069	5	0.66398	8	38.8	49.3	74349000	16114000	58235000
IPI00303813;REV__IPI00007122;REV__IPI00854578;REV__IPI00854836	IPI00303813	Nucleolar protein 11;cDNA FLJ55361, highly similar to Nucleolar protein 11	L14;NOL11	Nucleolar protein 11	Q9H8H0;B7Z5V9	4	15	15	15	24.9	8.8627e-86	9	13	9	9	13	13	0.84161	22	1.6383	9	0.79507	13	16.1	20.3	95960000	49215000	46745000
IPI00550335;IPI00910968;IPI00910895	IPI00550335;IPI00910968;IPI00910895	Oxygen-independent coproporphyrinogen-III oxidase-like protein RSAD1;Radical S-adenosyl methionine domain-containing protein 1, mitochondrial;cDNA FLJ57720, highly similar to Homo sapiens radical S-adenosyl methionine domain containing 1 (RSAD1), mRNA;cDNA FLJ58916, moderately similar to Homo sapiens radical S-adenosyl methionine domain containing 1 (RSAD1), mRNA	RSAD1	Radical S-adenosyl methionine domain-containing protein 1, mitochondrial;cDNA FLJ57720, highly similar to Homo sapiens radical S-adenosyl methionine domain containing 1 (RSAD1), mRNA;cDNA FLJ58916, moderately similar to Homo sapiens radical S-adenosyl meth	Q9HA92;B4DEV9;B4DMW0	3	3	3	3	6.1	4.1552e-08	2	2	2	2	2	2	1.4446	4	1.533	2	1.4446	2	6.1	3.6	5047600	4214500	833090
IPI00394668;IPI00394665;IPI00760588;IPI00025057;IPI00025058	IPI00394668;IPI00394665;IPI00760588;IPI00025057;IPI00025058	136 kDa double-stranded RNA-binding protein;Double-stranded RNA-specific adenosine deaminase;Interferon-inducible protein 4;K88DSRBP;cDNA FLJ61696, highly similar to Double-stranded RNA-specific adenosine deaminase (EC 3.5.4.-);Adenosine deaminase, RNA-specific isoform ADAR-a variant;Truncated adenosine deaminase acting on RNA 1-A;Adenosine deaminase acting on RNA 1-A	ADAR;ADAR1;DSRAD;G1P1;IFI4	Isoform 4 of Double-stranded RNA-specific adenosine deaminase;Isoform 1 of Double-stranded RNA-specific adenosine deaminase;Isoform 5 of Double-stranded RNA-specific adenosine deaminase;Isoform 2 of Double-stranded RNA-specific adenosine deaminase;Isoform	P55265-4;P55265;P55265-1;B7Z8Y3;P55265-5;B1AQQ9;Q59EC0;P55265-2;P55265-3;A2IBT1;A2IBT2	5	26	26	26	26.2	2.2514e-158	18	24	18	18	24	24	0.91486	68	1.7104	26	0.76608	42	15.9	25.1	537630000	152870000	384770000
IPI00003377;IPI00916448;IPI00744364;IPI00939530;IPI00917346;IPI00215907;IPI00943308	IPI00003377;IPI00916448;IPI00744364;IPI00939530;IPI00917346	Splicing factor 9G8;Splicing factor, arginine/serine-rich 7;Aging-associated protein 3;Arginine/serine-rich splicing factor 7 type B;Putative uncharacterized protein SFRS7;Splicing factor, arginine/serine-rich 7, 35kDa;Splicing factor, arginine/serine-rich 7, 35kDa, isoform CRA_d;cDNA FLJ59182, highly similar to Splicing factor, arginine/serine-rich 7;cDNA FLJ34106 fis, clone FCBBF3008073, highly…	SFRS7;9g8;AAG3;hCG_15878	Isoform 1 of Splicing factor, arginine/serine-rich 7;Putative uncharacterized protein SFRS7;Putative uncharacterized protein SFRS7;cDNA FLJ34106 fis, clone FCBBF3008073, highly similar to SPLICING FACTOR, ARGININE/SERINE-RICH 7;cDNA FLJ60677, highly simila	Q16629-1;Q16629;Q564D3;C9JAB2;Q16629-3;A6NNE8;B4DEK2;Q16629-2;Q8NB80;B4DLU6;C9J2H4	7	8	8	7	29.4	1.6071e-52	8	6	8	7	6	5	1.1087	35	1.7063	19	0.62898	16	29.4	24.8	653320000	253380000	399940000
IPI00294879;IPI00879681;IPI00879993;IPI00877824;IPI00880159	IPI00294879;IPI00879681	Ran GTPase-activating protein 1;cDNA FLJ51385, highly similar to Ran GTPase-activating protein 1;cDNA FLJ61018, highly similar to Ran GTPase-activating protein 1;Similar to RAN GTPase activating protein 1;Putative uncharacterized protein;Ran GTPase activating protein 1	KIAA1835;RANGAP1;SD;RP4-756G23.7-007	Ran GTPase-activating protein 1;Ran GTPase activating protein 1	P46060;B4DY16;B4E0U0;Q8WUS7;Q9BSK3;B0QYT3	5	12	12	12	21.3	7.4034e-58	7	10	7	7	10	10	0.94374	16	1.6227	7	0.62397	9	13.1	20.4	293430000	14589000	278840000
IPI00941207;IPI00218037;IPI00218039	IPI00941207;IPI00218037;IPI00218039	CCAAT-box-binding transcription factor;Nuclear factor 1 C-type;Nuclear factor I/C;TGGCA-binding protein	NFI;NFIC	Isoform 1 of Nuclear factor 1 C-type;Isoform 2 of Nuclear factor 1 C-type;Isoform 3 of Nuclear factor 1 C-type	P08651-2;P08651;P08651-3;P08651-4	3	12	12	1	30.7	8.9301e-126	10	12	10	1	12	1	0.97912	45	1.6379	21	0.81173	24	28.1	30.7	475450000	383790000	91662000
IPI00307659;IPI00878943;IPI00878493	IPI00307659;IPI00878943;IPI00878493	Chromobox protein homolog 8;Polycomb 3 homolog;Rectachrome 1;Putative uncharacterized protein CBX8	CBX8;PC3;RC1	Chromobox protein homolog 8;Putative uncharacterized protein CBX8;Putative uncharacterized protein CBX8	Q9HC52;C9JM54;C9J6K3	3	9	9	9	28.8	1.0456e-64	8	6	8	8	6	6	1.196	17	1.5137	9	0.80805	8	25.7	22.4	51957000	22303000	29654000
IPI00005055;IPI00335006	IPI00005055;IPI00335006	UPF0428 protein CXorf56;cDNA FLJ38978 fis, clone NT2RI2004209;Chromosome X open reading frame 56, isoform CRA_b;Putative uncharacterized protein CXorf56;cDNA FLJ52998	CXorf56;hCG_23192	UPF0428 protein CXorf56;26 kDa protein	Q9H5V9;A8MPX7;B4DQN2	2	2	2	2	11.3	1.4421e-05	2	2	2	2	2	2	1.1951	4	1.7669	2	0.5923	2	11.3	11.3	10368000	5141000	5227100
IPI00013871;IPI00943207	IPI00013871	Ribonucleoside-diphosphate reductase large subunit;Ribonucleoside-diphosphate reductase subunit M1;Ribonucleotide reductase large subunit;Ribonucleoside-diphosphate reductase	RR1;RRM1	Ribonucleoside-diphosphate reductase large subunit	P23921;B4DNN4;B4E0I8;Q53GZ5	2	6	6	6	9.5	5.2341e-17	2	6	2	2	6	6	0.8358	8	1.4763	2	0.71494	6	2.4	9.5	115360000	2614700	112750000
IPI00020485	IPI00020485	Centromere protein N;Interphase centromere complex protein 32;Putative uncharacterized protein CENPN	BM-309;C16orf60;CENPN;ICEN32	Isoform 2 of Centromere protein N	Q96H22-2;Q96H22;C9JJM5	1	2	1	1	11.8	0.010037	1	1	0	0	1	1	NaN	1	NaN	0	NaN	1	5.4	6.4	1770600	0	1770600
IPI00239815;IPI00641112;IPI00399197;IPI00399195	IPI00239815;IPI00641112;IPI00399197;IPI00399195	Cirhin	CIRH1A;KIAA1988	Isoform 1 of Cirhin;67 kDa protein;Isoform 3 of Cirhin;Isoform 2 of Cirhin	Q969X6-1;Q969X6;Q969X6-3;Q969X6-2	4	8	8	8	15.2	2.0925e-83	5	8	5	5	8	8	0.93277	16	1.8733	6	0.87066	10	9	15.2	52307000	23328000	28979000
IPI00306087;IPI00909820	IPI00306087	Telomerase Cajal body protein 1;WD repeat-containing protein 79;WD40 repeat-containing protein encoding RNA antisense to p53;WDR79	TCAB1;WDR79;WRAP53	Telomerase Cajal body protein 1	Q9BUR4;C6ZGQ9;C6ZGR0;C6ZGX2	2	6	6	6	17.9	1.9621e-37	6	6	6	6	6	6	1.0549	15	1.5578	7	0.93263	8	17.9	17.9	38160000	17455000	20706000
IPI00037599;IPI00953927;IPI00791184;IPI00789400;IPI00140998;IPI00791838;IPI00790512	IPI00037599;IPI00953927;IPI00791184;IPI00789400;IPI00140998	Alpha-globin transcription factor CP2;SAA3 enhancer factor;Transcription factor LSF	LSF;SEF;TFCP2	Isoform 1 of Alpha-globin transcription factor CP2;Isoform 3 of Alpha-globin transcription factor CP2;Isoform 4 of Alpha-globin transcription factor CP2;57 kDa protein;Isoform 2 of Alpha-globin transcription factor CP2	Q12800-1;Q12800;Q12800-3;Q12800-4;Q12800-2	7	3	3	3	8	1.0883e-24	2	3	2	2	3	3	1.1204	6	1.305	2	1.0521	4	5.6	8	10757000	1717800	9039000
IPI00031650;IPI00168009;IPI00783497;IPI00375575	IPI00031650;IPI00168009	NUDT16-like protein 1;Protein syndesmos;cDNA, FLJ96514	NUDT16L1;SDOS	Isoform 1 of Protein syndesmos;Isoform 2 of Protein syndesmos	Q9BRJ7-1;Q9BRJ7;B2RD96;Q9BRJ7-2	4	18	18	18	87.2	2.9666e-119	17	17	17	17	17	17	0.70757	69	1.8678	33	0.58535	36	82.9	83.9	1372300000	497310000	875030000
IPI00031519;IPI00220918;IPI00220919	IPI00031519;IPI00220918;IPI00220919	CXXC-type zinc finger protein 9;DNA (cytosine-5)-methyltransferase 1;DNA methyltransferase HsaI;MCMT;Cytosine-specific methyltransferase	AIM;CXXC9;DNMT;DNMT1	Isoform 1 of DNA (cytosine-5)-methyltransferase 1;Isoform 2 of DNA (cytosine-5)-methyltransferase 1;Isoform 3 of DNA (cytosine-5)-methyltransferase 1	P26358-1;P26358;Q59FP7;P26358-2;B3KVA0;P26358-3	3	33	33	33	23.2	2.4556e-78	23	31	23	23	31	31	0.98902	58	1.447	24	0.84845	34	15.9	21.5	84444000	36066000	48379000
IPI00019226;IPI00148057;IPI00878385;IPI00828194;IPI00878545;IPI00016570;IPI00878188;IPI00878882;IPI00877679;IPI00878733;IPI00877831	IPI00019226;IPI00148057;IPI00878385;IPI00828194;IPI00878545;IPI00016570;IPI00878188;IPI00878882;IPI00877679;IPI00878733;IPI00877831	Bromodomain-containing protein 8;p120;Skeletal muscle abundant protein;Skeletal muscle abundant protein 2;Thyroid hormone receptor coactivating protein of 120 kDa;cDNA FLJ78370, highly similar to Homo sapiens bromodomain containing 8 (BRD8), transcript variant 1, mRNA;cDNA, FLJ92650, highly similar to Homo sapiens bromodomain containing 8 (BRD8), mRNA;cDNA FLJ58241, highly similar to Homo sapiens…	BRD8;SMAP;SMAP2	Isoform 1 of Bromodomain-containing protein 8;Isoform 2 of Bromodomain-containing protein 8;Putative uncharacterized protein BRD8;Isoform 4 of Bromodomain-containing protein 8;Putative uncharacterized protein BRD8;Isoform 3 of Bromodomain-containing protei	Q9H0E9-1;Q9H0E9;Q9H0E9-2;A8K1N6;B2R5V7;B4DSD6;B4DEG9;B4DN43;B5MCW3;Q9H0E9-4;C9J9R1;C9J7F1;Q9H0E9-3;C9J7F5;C9JDM1;C9JV05;C9JBH5;C9JCP1;C9JSK4	11	2	2	2	1.8	0.0027734	2	0	2	2	0	0	1.6989	2	1.6989	2		0	1.8	0	7508300	7508300	0
IPI00004970;IPI00929268	IPI00004970;IPI00929268	Down-regulated in metastasis protein;Novel nucleolar protein 73;Protein Key-1A6;Small subunit processome component 20 homolog;cDNA FLJ57057, highly similar to Small subunit processome component 20 homolog	DRIM;UTP20	Small subunit processome component 20 homolog;down-regulated in metastasis	O75691;B4DN27	2	68	68	68	30.7	0	53	58	53	53	58	58	1.1518	125	1.4644	60	1.0562	65	23.4	25	289310000	92776000	196540000
IPI00032995	IPI00032995	LanC-like protein 2;Testis-specific adriamycin sensitivity protein;cDNA FLJ38538 fis, clone HCHON2001407, highly similar to LanC-like protein 2;cDNA FLJ56802, highly similar to LanC-like protein 2	GPR69B;LANCL2;TASP	LanC-like protein 2	Q9NS86;B3KTN5;B4DWZ7;Q6NSL4	1	11	11	11	32.9	5.1571e-62	5	11	5	5	11	11	0.86161	17	1.5644	6	0.73908	11	13.8	32.9	137240000	12628000	124610000
IPI00167941;IPI00514014;IPI00446473	IPI00167941	MIDAS-containing protein;Midasin;Putative uncharacterized protein DKFZp686H16106;MDN1 protein	KIAA0301;MDN1;DKFZp686H16106	Midasin	Q9NU22;Q6AI22;Q6PJJ1	3	7	7	7	1.8	7.494e-17	5	2	5	5	2	2	1.1036	6	1.2931	4	0.54375	2	1.1	0.7	3300400	2297800	1002600
IPI00087498;IPI00793432;IPI00795594	IPI00087498;IPI00793432	Establishment of cohesion 1 homolog 2;N-acetyltransferase ESCO2;ESCO2 protein	ESCO2	N-acetyltransferase ESCO2;ESCO2 protein	Q56NI9;Q49AP4	3	3	3	3	6	2.9256e-09	2	3	2	2	3	3	1.2454	6	1.4771	4	0.98711	2	4.2	6	69550000	68403000	1146900
IPI00026167;IPI00893746;IPI00939140	IPI00026167;IPI00893746;IPI00939140	High mobility group-like nuclear protein 2 homolog 1;NHP2-like protein 1;OTK27;SNU13 homolog;U4/U6.U5 tri-snRNP 15.5 kDa protein;cDNA, FLJ92061, Homo sapiens NHP2 non-histone chromosome protein 2-like 1 (S.cerevisiae) (NHP2L1), mRNA;NHP2 non-histone chromosome protein 2-like 1 (S. cerevisiae);NHP2 non-histone chromosome protein 2-like 1 (S. cerevisiae), isoform CRA_a;NHP2L1 protein	NHP2L1;CTA-216E10.8-001;hCG_41538;CTA-216E10.8-008	NHP2-like protein 1;NHP2 non-histone chromosome protein 2-like 1;Putative uncharacterized protein NHP2L1 (Fragment)	P55769;Q6FHM6;B1AHD1;C9JMP8;C9J9R8	3	12	12	12	80.5	8.1186e-129	12	10	12	12	10	10	1.4397	38	1.8082	21	0.89933	17	80.5	75.8	1751100000	671480000	1079600000
IPI00150269;IPI00218435	IPI00150269;IPI00218435	PRP4 homolog;U4/U6 small nuclear ribonucleoprotein Prp4;U4/U6 snRNP 60 kDa protein;WD splicing factor Prp4;cDNA, FLJ93619, highly similar to Homo sapiens PRP4 pre-mRNA processing factor 4 homolog (yeast) (PRPF4), mRNA;PRPF4 protein variant;PRPF4 protein;60 kDa U4/U6 snRNP-specific spliceosomal protein;PRP4 pre-mRNA processing factor 4 homolog (Yeast);PRP4 pre-mRNA processing factor 4 homolog (Yea…	PRP4;PRPF4;hCG_29193;RP11-110L1.4-001	Isoform 1 of U4/U6 small nuclear ribonucleoprotein Prp4;Isoform 2 of U4/U6 small nuclear ribonucleoprotein Prp4	O43172-1;O43172;B2R7V4;Q59EL4;Q6IAP9;O43172-2;Q5T1M7	2	19	19	19	44.6	2.4583e-98	15	16	15	15	16	16	0.60926	32	1.6598	15	0.47952	17	33.9	39.5	119740000	62336000	57407000
IPI00221325;IPI00915960;IPI00916646;IPI00921207;IPI00938417;IPI00375793;IPI00935150;IPI00293568;IPI00654810;IPI00915967;IPI00470913;IPI00787969;IPI00916867;IPI00910777;IPI00942933;IPI00953150;IPI00100787;IPI00874205;IPI00941935;IPI00917371;IPI00888992;IPI00926222;IPI00943097;IPI00879540;IPI00917621;IPI00916003;IPI00917503;IPI00940055;IPI00916803;IPI00926449;IPI00917309;IPI00915854;IPI00916333	IPI00221325;IPI00915960;IPI00916646	358 kDa nucleoporin;E3 SUMO-protein ligase RanBP2;Nuclear pore complex protein Nup358;Nucleoporin Nup358;p270;Ran-binding protein 2;Ran binding protein;Transformation-related protein 2;Transformation-related protein 1	NUP358;RANBP2	E3 SUMO-protein ligase RanBP2;Transformation-related protein 2;Putative uncharacterized protein RANBP2	P49792;Q13073;Q5JC45;Q5JC46;C9K0H5	33	56	56	56	24.1	0	47	39	47	47	39	39	1.1386	109	1.3617	56	0.97337	53	20	17.4	416390000	160980000	255400000
IPI00171525;IPI00939968;IPI00791620	IPI00171525;IPI00939968;IPI00791620	Sentrin/SUMO-specific protease SENP3;Sentrin-specific protease 3;SUMO-1-specific protease 3;Putative uncharacterized protein SENP3	SENP3;SSP3;SUSP3	Sentrin-specific protease 3;Putative uncharacterized protein SENP3;34 kDa protein	Q9H4L4;C9JJK6	3	10	10	10	23	9.5168e-179	9	9	9	9	9	9	0.48243	31	1.6827	14	0.38292	17	21.4	21.1	99146000	45071000	54076000
IPI00025874;IPI00793589	IPI00025874;IPI00793589	Dolichyl-diphosphooligosaccharide--protein glycosyltransferase 67 kDa subunit;Dolichyl-diphosphooligosaccharide--protein glycosyltransferase subunit 1;Ribophorin I;Ribophorin-1;Ribophorin I variant;RPN1 protein;Similar to ribophorin I;cDNA FLJ51740, highly similar to Dolichyl-diphosphooligosaccharide--proteinglycosyltransferase 67 kDa subunit (EC 2.4.1.119);cDNA FLJ51908, highly similar to Dolich…	RPN1	Dolichyl-diphosphooligosaccharide--protein glycosyltransferase subunit 1 precursor;cDNA FLJ51740, highly similar to Dolichyl-diphosphooligosaccharide--proteinglycosyltransferase 67 kDa subunit	P04843;Q53EP4;Q6IBR0;Q96HX3;B4DL99;B4DNJ5;B7Z4L4	2	4	4	4	5.7	1.5287e-06	4	2	4	4	2	2	1.4643	3	1.5507	2		1	5.7	2.8	5078900	3996800	1082100
IPI00297477;IPI00792607;IPI00797067;IPI00782963	IPI00297477;IPI00792607;IPI00797067	U2 small nuclear ribonucleoprotein A;Small nuclear ribonucleoprotein polypeptide A variant;cDNA FLJ75425, highly similar to Homo sapiens small nuclear ribonucleoprotein polypeptide A, mRNA;Small nuclear ribonucleoprotein polypeptide A, isoform CRA_d;SNRPA1 protein;U2 snRNP-specific A protein	SNRPA1;hCG_1992004	U2 small nuclear ribonucleoprotein A;Small nuclear ribonucleoprotein polypeptide A, isoform CRA_d;U2 snRNP-specific A protein	P09661;Q53G21;Q53G61;Q6NVW9;O95485;Q9UEN1	4	15	15	15	63.1	0	14	15	14	14	15	15	0.8551	40	1.8115	19	0.6158	21	62.7	63.1	2686800000	920850000	1765900000
IPI00005614;IPI00328230;IPI00333015;IPI00012645;IPI00218207	IPI00005614;IPI00328230;IPI00333015	Beta-II spectrin;Fodrin beta chain;Spectrin beta chain, brain 1;Spectrin, non-erythroid beta chain 1;Spectrin beta non-erythrocytic 1;Spectrin, beta, non-erythrocytic 1, isoform CRA_d;cDNA FLJ55845, highly similar to Spectrin beta chain, brain 1;Spectrin, beta, non-erythrocytic 1, isoform CRA_c;Putative uncharacterized protein SPTBN1;Beta II spectrin-short isoform	SPTB2;SPTBN1;hCG_17370	Isoform Long of Spectrin beta chain, brain 1;Isoform Short of Spectrin beta chain, brain 1;Isoform 2 of Spectrin beta chain, brain 1	Q01082-1;Q01082;B2ZZ89;B4DIF8;Q01082-2;Q53RC4;Q01082-3;B2RP63;Q8WYB3	5	23	23	23	11.5	4.8568e-61	20	10	20	20	10	10	1.3032	28	1.2733	18	1.4168	10	10.2	4.5	31821000	19754000	12067000
IPI00300371;IPI00828110;IPI00179138	IPI00300371;IPI00828110	Pre-mRNA-splicing factor SF3b 130 kDa subunit;Spliceosome-associated protein 130;Splicing factor 3B subunit 3;STAF130;cDNA FLJ78677, highly similar to Homo sapiens splicing factor 3b, subunit 3, 130kDa (SF3B3), mRNA;cDNA FLJ10435 fis, clone NT2RP1000493, highly similar to Splicing factor 3B subunit 3;cDNA FLJ90452 fis, clone NT2RP3001475, highly similar to Splicing factor 3B subunit 3	KIAA0017;SAP130;SF3B3	Isoform 1 of Splicing factor 3B subunit 3;Isoform 3 of Splicing factor 3B subunit 3	Q15393-1;Q15393;A8K6V3;B3KM77;B3KQH1;Q15393-3	3	30	30	30	31.9	2.9228e-233	25	25	25	25	25	25	0.8472	72	1.6182	37	0.45759	35	27.6	25.1	274040000	159460000	114580000
IPI00020991	IPI00020991	CDKN2A-interacting protein;Collaborator of ARF;cDNA FLJ38861 fis, clone MESAN2011984, highly similar to Homo sapiens collaborates/cooperates with ARF (alternate reading frame) protein (CARF), mRNA;Putative uncharacterized protein DKFZp686M0665	CARF;CDKN2AIP;DKFZp686M0665	CDKN2A interacting protein	Q9NXV6;B3KTW3;Q7Z335	1	6	6	6	14.8	7.0666e-31	3	5	3	3	5	5	0.9516	8	1.3857	3	0.8877	5	8.4	10.5	10915000	4187700	6727400
IPI00002922;IPI00922336;IPI00640917;IPI00218132;IPI00020873;IPI00925198;IPI00927546;IPI00927137;IPI00954226	IPI00002922;IPI00922336;IPI00640917;IPI00218132	F-box-like/WD repeat-containing protein TBL1XR1;Nuclear receptor corepressor/HDAC3 complex subunit TBLR1;TBL1-related protein 1;Transducin beta-like 1X-related protein 1;cDNA FLJ55712, highly similar to F-box-like/WD repeat protein TBL1XR1;F-box-like/WD repeat-containing protein TBL1X;SMAP55;Transducin beta-like protein 1X;Transducin-beta-like protein 1, X-linked;Transducin beta-like 1X variant	IRA1;TBL1XR1;TBLR1;TBL1;TBL1X	F-box-like/WD repeat-containing protein TBL1XR1;cDNA FLJ55712, highly similar to F-box-like/WD repeat protein TBL1XR1;Isoform 1 of F-box-like/WD repeat-containing protein TBL1X;Isoform 2 of F-box-like/WD repeat-containing protein TBL1X	Q9BZK7;B7Z475;O60907-1;O60907;O60907-2;Q59F53	9	3	3	3	8.9	4.0004e-16	2	3	2	2	3	3	0.71981	5	1.5736	2	0.70501	3	5.8	8.9	11567000	3780500	7786000
IPI00004273;IPI00925670;IPI00924634;IPI00926163	IPI00004273;IPI00925670;IPI00924634;IPI00926163	Arg/Glu/Asp-rich protein of 120 kDa;Protein S164;RNA-binding motif protein 25;RNA-binding protein 25;RNA-binding region-containing protein 7;U1 small nuclear ribonucleoprotein 1SNRP homolog protein	RBM25;RNPC7	Isoform 1 of RNA-binding protein 25;Isoform 4 of RNA-binding protein 25;Isoform 3 of RNA-binding protein 25;Isoform 2 of RNA-binding protein 25	P49756-1;P49756;Q16083;P49756-4;P49756-3;P49756-2	4	8	8	8	11.4	4.1954e-34	5	7	5	5	7	7	0.76572	13	1.8145	5	0.56753	8	9.4	9.6	80566000	27267000	53300000
IPI00221106;IPI00477803	IPI00221106;IPI00477803	Pre-mRNA-splicing factor SF3b 145 kDa subunit;SF3b150;Spliceosome-associated protein 145;Splicing factor 3B subunit 2;Putative uncharacterized protein DKFZp781L0540	SAP145;SF3B2;DKFZp781L0540	splicing factor 3B subunit 2;Putative uncharacterized protein DKFZp781L0540 (Fragment)	Q13435;A8K485;B4DT19;Q7L4T5;Q7Z627;Q9BWD2;Q7Z3K9;Q96CM6	2	17	17	17	22.6	3.6729e-57	15	13	15	15	13	13	0.98113	41	1.6007	22	0.53243	19	21	15.4	112770000	81043000	31728000
IPI00328306;IPI00953423;IPI00455725	IPI00328306;IPI00953423	Zinc finger CCCH domain-containing protein 11A;cDNA FLJ58196, highly similar to Zinc finger CCCH domain-containing protein 11A;ZC3H11A protein	KIAA0663;ZC3H11A;ZC3HDC11A	Zinc finger CCCH domain-containing protein 11A;ZC3H11A protein	O75152;B4DLG2;Q0D2N5	3	5	5	5	8.1	1.8653e-25	3	3	3	3	3	3	0.80421	7	1.2196	3	0.46441	4	3.8	5.7	42834000	28628000	14206000
IPI00060046	IPI00060046	SPT3-associated factor 42;Transcriptional adapter 1;Transcriptional adapter 1-like protein;cDNA FLJ77638, highly similar to Homo sapiens SPT3-associated factor 42 (STAF42), mRNA	TADA1;TADA1L	Transcriptional adapter 1-like protein	Q96BN2;A8K4J9	1	2	2	2	6.9	1.5712e-05	2	1	2	2	1	1	0.95081	3	1.42	2		1	6.9	4.2	4106700	3361800	744920
IPI00844215;IPI00843765;IPI00879810;IPI00871535;IPI00745092	IPI00844215;IPI00843765;IPI00879810;IPI00871535	Alpha-II spectrin;Fodrin alpha chain;Spectrin alpha chain, brain;Spectrin, non-erythroid alpha chain;cDNA FLJ59116, highly similar to Spectrin alpha chain, brain;cDNA FLJ61399, highly similar to Spectrin alpha chain, brain;Putative uncharacterized protein DKFZp564P0562;Putative uncharacterized protein SPTAN1	SPTA2;SPTAN1;DKFZp564P0562	Isoform 1 of Spectrin alpha chain, brain;Isoform 3 of Spectrin alpha chain, brain;Putative uncharacterized protein SPTAN1;Isoform 2 of Spectrin alpha chain, brain	Q13813-1;Q13813;B4DGT1;Q13813-3;B4DTV8;Q9UG16;A6NG51;Q13813-2	5	34	34	34	18.2	9.3258e-140	24	26	24	24	26	26	1.2732	44	1.4407	21	1.2176	23	12.9	14.2	58742000	33869000	24873000
IPI00001722;IPI00908557	IPI00001722	Endonuclease III-like protein 1	NTH1;NTHL1;OCTS3	Endonuclease III-like protein 1	P78549	2	8	8	8	34.9	1.7501e-122	7	7	7	7	7	7	1.1154	28	1.6182	16	0.86194	12	32.4	32.1	125030000	70233000	54795000
IPI00011102;IPI00234463;IPI00556134;IPI00797824;IPI00910946	IPI00011102;IPI00234463;IPI00556134;IPI00797824	Casein kinase I isoform delta;cDNA FLJ56279, highly similar to Casein kinase I isoform delta (EC 2.7.11.1);cDNA FLJ55976, highly similar to Casein kinase I isoform delta (EC 2.7.11.1);Casein kinase 1, delta isoform 1 variant	CSNK1D	Isoform 1 of Casein kinase I isoform delta;Isoform 2 of Casein kinase I isoform delta;Casein kinase 1, delta isoform 1 variant (Fragment);34 kDa protein	P48730-1;P48730;B4E0G1;P48730-2;A2I2P2;B4DIJ9;Q59FJ7	5	10	2	2	26.7	2.075e-81	8	8	2	2	1	1	1.1531	3	1.4111	2		1	24.1	21.2	22291000	4213300	18078000
IPI00328688;IPI00646311;IPI00472996	IPI00328688;IPI00646311	Sex comb on midleg-like protein 2;cDNA FLJ54781, highly similar to Sex comb on midleg-like protein 2;cDNA FLJ60333, highly similar to Sex comb on midleg-like protein 2;Sex comb on midleg-like 2 (Drosophila)	SCML2;RP5-1129A6.3-002	Isoform 1 of Sex comb on midleg-like protein 2;cDNA FLJ60333, highly similar to Sex comb on midleg-like protein 2	Q9UQR0-1;Q9UQR0;B4DZR9;Q5JXE6;B4DRC2;Q5JXE7	3	7	7	7	14.6	1.6732e-25	3	7	3	3	7	7	1.0656	10	1.6666	3	0.91631	7	6.6	14.6	32028000	10085000	21943000
IPI00377261;IPI00063245;IPI00942585	IPI00377261;IPI00063245;IPI00942585	Far upstream element-binding protein 3;cDNA FLJ58115, highly similar to Far upstream element-binding protein 3;Far upstream element (FUSE) binding protein 3;HCG31253, isoform CRA_a;Putative uncharacterized protein FUBP3	FBP3;FUBP3;hCG_31253;RP11-57C19.3-002	Isoform 1 of Far upstream element-binding protein 3;Putative uncharacterized protein FUBP3;Isoform 2 of Far upstream element-binding protein 3	Q96I24-1;Q96I24;A3KFK8;A6NJ37;Q96I24-2;C9JB89	3	4	4	3	9.1	3.5834e-20	2	4	2	1	4	3	1.0124	6	1.4665	2	0.91755	4	3	9.1	16637000	5078200	11558000
IPI00328987;IPI00947091;IPI00946581	IPI00328987	Bystin;Bystin-like	BYSL;RP5-973N23.2-001	Bystin	Q13895;Q5T8J2	3	9	9	9	24.5	2.1578e-40	6	7	6	6	7	7	0.80999	14	1.3865	6	0.66871	8	15.3	19	48284000	27028000	21257000
IPI00009291;IPI00641769;IPI00375335;IPI00910163;IPI00910366	IPI00009291;IPI00641769;IPI00375335;IPI00910163	Serine/threonine-protein kinase VRK3;Vaccinia-related kinase 3;cDNA FLJ53256, highly similar to Homo sapiens vaccinia related kinase 3 (VRK3), transcript variant 2, mRNA;Putative uncharacterized protein VRK3;cDNA FLJ53987, highly similar to Serine/threonine-protein kinase VRK3 (EC 2.7.11.1)	VRK3	Isoform 1 of Serine/threonine-protein kinase VRK3;vaccinia related kinase 3 isoform 2;Isoform 2 of Serine/threonine-protein kinase VRK3;cDNA FLJ53987, highly similar to Serine/threonine-protein kinase VRK3	Q8IV63-1;Q8IV63;A6NEG5;Q8IV63-2;B4DGW1	5	6	6	6	15	9.2297e-54	6	6	6	6	6	6	1.0386	10	1.5493	5	0.83112	5	15	15	36398000	22302000	14096000
IPI00022317	IPI00022317	Leydig cell tumor 10 kDa protein homolog	C19orf53;HSPC023	Leydig cell tumor 10 kDa protein homolog	Q9UNZ5	1	1	1	1	9.1	0.010371	0	1	0	0	1	1	NaN	1	NaN	0	NaN	1	0	9.1	470890	0	470890
IPI00027808;IPI00873948;IPI00894141	IPI00027808	DNA-directed RNA polymerase II 140 kDa polypeptide;DNA-directed RNA polymerase II subunit B;DNA-directed RNA polymerase II subunit RPB2;RNA polymerase II subunit 2;RNA polymerase II subunit B2	POLR2B	DNA-directed RNA polymerase II subunit RPB2	P30876	3	8	8	8	9.1	5.0176e-16	7	3	7	7	3	3	0.97139	8	1.2081	6	0.84	2	7.9	3.4	7480200	6627000	853230
IPI00167535;IPI00064931;IPI00783050;IPI00878154;IPI00783692;IPI00952950;IPI00798339;IPI00797959	IPI00167535;IPI00064931;IPI00783050;IPI00878154;IPI00783692;IPI00952950;IPI00798339	CAG repeat protein 32;Domino homolog;E1A-binding protein p400;p400 kDa SWI2/SNF2-related protein;Trinucleotide repeat-containing gene 12 protein;Putative uncharacterized protein EP400;EP400 protein	CAGH32;EP400;KIAA1498;KIAA1818;TNRC12	Isoform 1 of E1A-binding protein p400;Isoform 2 of E1A-binding protein p400;Putative uncharacterized protein EP400;E1A binding protein p400;Isoform 3 of E1A-binding protein p400;Putative uncharacterized protein EP400;Isoform 4 of E1A-binding protein p400	Q96L91-1;Q96L91;Q96L91-2;A6NJX1;A8MSW4;Q96L91-3;C9JIQ8;Q96L91-4;A7E2D7	8	7	7	7	3	7.2896e-15	3	6	3	3	6	6	0.85522	10	1.2604	3	0.78721	7	1.5	2.4	7067500	1461000	5606600
IPI00013891;IPI00220447	IPI00013891;IPI00220447	Transformer-2 protein homolog A;Transformer-2 protein homolog alpha;cDNA FLJ50614, highly similar to Transformer-2 protein homolog;cDNA FLJ50682, highly similar to Transformer-2 protein homolog;cDNA FLJ50689, highly similar to Transformer-2 protein homolog;cDNA, FLJ95674, Homo sapiens transformer-2 alpha (htra-2 alpha) (HSU53209), mRNA;Putative MAPK activating protein;Putative uncharacterized pro…	TRA2A;hCG_37979;HSU53209	Isoform Long of Transformer-2 protein homolog alpha;Isoform Short of Transformer-2 protein homolog alpha	Q13595-1;Q13595;B4DQI6;B4DUA9;Q549U1;Q13595-2	2	6	5	5	17	4.4559e-38	5	5	4	4	5	5	0.58122	13	1.5529	5	0.52667	8	17	13.8	44550000	23582000	20968000
IPI00217465;IPI00217466;IPI00217469;IPI00419983	IPI00217465;IPI00217466	Histone H1.2;Histone H1d;cDNA FLJ76039, highly similar to Homo sapiens histone 1, H1c (HIST1H1C), mRNA;Histone 1, H1c;Histone H1.3;Histone H1c	H1F2;HIST1H1C;hCG_1640485;H1F3;HIST1H1D	Histone H1.2;Histone H1.3	P16403;A8K4I2;P16402;B2R751	4	11	11	2	33.3	6.2341e-52	9	10	9	1	10	2	0.95772	63	1.6822	28	0.72583	35	31	31.5	17153000000	5099700000	12054000000
IPI00456940	IPI00456940	60S ribosomal protein L7-like 1;cDNA FLJ77818;cDNA FLJ11842 fis, clone HEMBA1006652, highly similar to Ribosomal protein L7-like 1;cDNA FLJ51993, highly similar to Ribosomal protein L7-like 1;cDNA FLJ50850, highly similar to Ribosomal protein L7-like 1	RPL7L1	60S ribosomal protein L7-like 1	Q6DKI1;A8K5J5;B3KMP5;B7Z4G0;B7Z652	1	13	13	13	52	7.0029e-45	11	10	11	11	10	10	1.4441	27	1.7464	16	0.56533	11	48.4	43.9	122230000	64389000	57843000
IPI00472160;IPI00643259;IPI00291316;IPI00940816;IPI00941678;IPI00908313	IPI00472160;IPI00643259;IPI00291316;IPI00940816;IPI00941678;IPI00908313	Guanine nucleotide exchange factor H1;Microtubule-regulated Rho-GEF;Proliferating cell nucleolar antigen p40;Rho guanine nucleotide exchange factor 2;cDNA FLJ55568, highly similar to Rho/Rac guanine nucleotide exchange factor 2;Rho/rac guanine nucleotide exchange factor (GEF) 2;cDNA FLJ60581, highly similar to Rho/Rac guanine nucleotide exchange factor 2	ARHGEF2;KIAA0651;LFP40;RP11-336K24.3-004	Rho/rac guanine nucleotide exchange factor 2;Rho/rac guanine nucleotide exchange factor (GEF) 2;Isoform 1 of Rho guanine nucleotide exchange factor 2;Isoform 3 of Rho guanine nucleotide exchange factor 2;Rho/Rac guanine nucleotide exchange factor 2 isoofor	Q92974-2;Q92974;B7Z977;Q5VY93;Q92974-1;Q92974-3;B4DJ49	6	4	4	4	3.1	4.3908e-06	3	2	3	3	2	2	1.3518	3	1.4488	2		1	2.4	1.7	6712300	5449100	1263300
IPI00000162;IPI00410360;IPI00902438	IPI00000162;IPI00410360;IPI00902438	EIF4E-binding protein;Neuroguidin	C14orf120;NGDN	Isoform 1 of Neuroguidin;Isoform 2 of Neuroguidin;36 kDa protein	Q8NEJ9-1;Q8NEJ9;Q8NEJ9-2	3	8	8	8	32.4	7.9374e-85	5	7	5	5	7	7	1.3794	14	1.4571	5	1.286	9	20.3	29.8	80309000	34053000	46256000
IPI00295081;IPI00299830;IPI00789213;IPI00888531	IPI00295081;IPI00299830;IPI00789213	Gamma-1-tubulin;Gamma-tubulin complex component 1;Tubulin gamma-1 chain;Gamma-2-tubulin;Tubulin gamma-2 chain	TUBG;TUBG1;TUBG2	Tubulin gamma-1 chain;Tubulin gamma-2 chain;34 kDa protein	P23258;Q9NRH3	4	4	4	4	13.1	4.269e-11	2	4	2	2	4	4	1.175	7	1.3401	3	1.0892	4	6.7	13.1	10980000	4929800	6050400
IPI00010590;IPI00807455;IPI00807574;IPI00807597;IPI00807726;IPI00807553;IPI00941710;IPI00012073;IPI00807667;IPI00807698;IPI00807418	IPI00010590;IPI00807455;IPI00807574;IPI00807597;IPI00807726;IPI00807553;IPI00941710	Lymphoid-specific helicase;Proliferation-associated SNF2-like protein;SWI/SNF2-related matrix-associated actin-dependent regulator of chromatin subfamily A member 6;Lymphoid specific helicase variant9	HELLS;Nbla10143;PASG;SMARCA6	Isoform 1 of Lymphoid-specific helicase;Isoform 2 of Lymphoid-specific helicase;Isoform 3 of Lymphoid-specific helicase;Isoform 4 of Lymphoid-specific helicase;Isoform 5 of Lymphoid-specific helicase;Isoform 6 of Lymphoid-specific helicase;Putative unchara	Q9NRZ9-1;Q9NRZ9;Q6I7N8;Q9NRZ9-2;Q9NRZ9-3;Q9NRZ9-4;Q9NRZ9-5;Q9NRZ9-6;C9JTN3	11	6	6	6	7.5	7.8829e-18	3	5	3	3	5	5	0.92246	8	1.4236	3	0.88039	5	3.8	6.2	37630000	6057700	31572000
IPI00411937;IPI00552225;IPI00642697	IPI00411937;IPI00552225	Nucleolar protein 56;Nucleolar protein 5A;NOP56 protein;cDNA FLJ76962, highly similar to Homo sapiens nucleolar protein 5A (56kDa with KKE/D repeat) (NOL5A), mRNA;Nucleolar protein 5A (56kDa with KKE/D repeat)	NOL5A;NOP56;RP4-686C3.1-016	Nucleolar protein 56;Nucleolar protein 5A	O00567;A0PJ92;A8K9K6;Q9BSN3;Q5JXT2	3	41	41	41	72.7	0	41	39	41	41	39	39	1.3067	259	1.7113	131	1.039	128	72.7	72.2	12399000000	6254800000	6143800000
IPI00410693;IPI00470498;IPI00470497;IPI00412714	IPI00410693;IPI00470498;IPI00470497;IPI00412714	PAI1 RNA-binding protein 1;Plasminogen activator inhibitor 1 RNA-binding protein;SERPINE1 mRNA-binding protein 1;Putative uncharacterized protein DKFZp686P17171;cDNA, FLJ92551, Homo sapiens PAI-1 mRNA-binding protein (PAI-RBP1), mRNA;PAI-1 mRNA-binding protein variant;SERPINE1 mRNA binding protein 1	CGI-55;PAIRBP1;SERBP1;DKFZp686P17171;RP11-393N21.3-001	Isoform 1 of Plasminogen activator inhibitor 1 RNA-binding protein;Isoform 3 of Plasminogen activator inhibitor 1 RNA-binding protein;Isoform 2 of Plasminogen activator inhibitor 1 RNA-binding protein;Isoform 4 of Plasminogen activator inhibitor 1 RNA-bind	Q8NC51-1;Q8NC51;Q8NC51-3;Q8NC51-2;Q63HR1;Q8NC51-4;Q5VU21	4	8	8	8	26.7	8.0866e-47	6	7	6	6	7	7	1.3366	18	1.5588	9	1.3342	9	21.8	22.1	19502000	8886100	10616000
IPI00218918;IPI00549413;IPI00643231	IPI00218918;IPI00549413;IPI00643231	Annexin A1;Annexin I;Annexin-1;Calpactin II;Calpactin-2;Chromobindin-9;Lipocortin I;p35;Phospholipase A2 inhibitory protein;ANXA1 protein;Annexin A1, isoform CRA_a	ANX1;ANXA1;LPC1;hCG_17305;RP11-71A24.1-002;RP11-71A24.1-004;RP11-71A24.1-006	Annexin A1;Annexin A1;Annexin A1	P04083;B5BU38;Q05BR2;Q5TZZ9;Q5T3N1;Q5T3N0	3	3	3	3	11.3	4.6245e-07	3	1	3	3	1	1	1.7023	3	1.7023	3		0	11.3	3.2	6077400	6077400	0
IPI00020128;IPI00004500;IPI00444610	IPI00020128	Hepatocellular carcinoma-associated antigen 66;Multiple hat domains protein;U3 small nucleolar RNA-associated protein 6 homolog;cDNA FLJ32640 fis, clone SYNOV2001033, highly similar to U3 small nucleolar RNA-associated protein 6 homolog;cDNA FLJ44601 fis, clone BLADE2007799, highly similar to U3 small nucleolar RNA-associated protein 6 homolog;cDNA FLJ58748, highly similar to U3 small nucleolar R…	C17orf40;HCA66;MHAT;UTP6	U3 small nucleolar RNA-associated protein 6 homolog	Q9NYH9;B3KQ21;B3KX32;B4DSL9;B7Z9G4;Q9P1J8	3	4	4	4	7.9	1.423e-07	2	4	2	2	4	4	0.80759	6	1.4963	2	0.76839	4	5	7.9	17569000	12221000	5347900
IPI00008477;IPI00102661	IPI00008477;IPI00102661	Differentially expressed in cancerous and non-cancerous lung cells 2;Hepatocellular carcinoma-associated antigen 519;Protein fls353;Restricted expression proliferation-associated protein 100;Targeting protein for Xklp2;cDNA FLJ10529 fis, clone NT2RP2000965, highly similar to Targeting protein for Xklp2;cDNA, FLJ92922;HCTP4;TPX2, microtubule-associated, homolog (Xenopus laevis), isoform CRA_b;TPX2…	C20orf1;C20orf2;DIL2;HCA519;TPX2;hCG_38821;HCTP4;HCA90;RP11-243J16.10-002	Targeting protein for Xklp2;TPX2, microtubule-associated, homolog (Xenopus laevis), isoform CRA_a	Q9ULW0;B3KM90;Q643R0;Q96FC3;Q96RR5	2	21	21	21	30.5	4.558e-93	15	20	15	15	20	20	1.2784	51	1.4557	23	0.84272	28	20.2	30.4	147190000	54732000	92460000
IPI00005861;IPI00377152;IPI00909797	IPI00005861;IPI00377152;IPI00909797	Pre-mRNA-splicing factor 3;U4/U6 small nuclear ribonucleoprotein Prp3;U4/U6 snRNP 90 kDa protein;cDNA, FLJ93335, highly similar to Homo sapiens PRP3 pre-mRNA processing factor 3 homolog (yeast) (PRPF3), mRNA;cDNA FLJ55983, highly similar to U4/U6 small nuclear ribonucleoprotein Prp3;cDNA FLJ50652, highly similar to U4/U6 small nuclear ribonucleoprotein Prp3;PRP3 pre-mRNA processing factor 3 homol…	HPRP3;PRP3;PRPF3	Isoform 1 of U4/U6 small nuclear ribonucleoprotein Prp3;Isoform 2 of U4/U6 small nuclear ribonucleoprotein Prp3;cDNA FLJ50575, highly similar to U4/U6 small nuclear ribonucleoprotein Prp3	O43395-1;O43395;B2R791;B4DLS8;B4DSY9;Q53GV6;O43395-2;B4DM28	3	15	15	15	35.4	1.2961e-100	13	13	13	13	13	13	0.68597	37	1.592	18	0.537	19	31.3	27.7	193060000	90165000	102890000
IPI00410657;IPI00747403	IPI00410657;IPI00747403	mRNA (guanine-N(7)-)-methyltransferase;mRNA cap guanine-N7 methyltransferase;mRNA cap methyltransferase;RG7MT1;cDNA FLJ77439, highly similar to Homo sapiens hCMT1b mRNA (guanine-7-)methyltransferase;cDNA FLJ50784, highly similar to Homo sapiens RNA (guanine-7-) methyltransferase (RNMT), mRNA;cDNA FLJ61036, highly similar to Homo sapiens RNA (guanine-7-) methyltransferase (RNMT), mRNA;RNMT protein…	KIAA0398;RNMT;hCMT1c	Isoform 2 of mRNA cap guanine-N7 methyltransferase;Isoform 1 of mRNA cap guanine-N7 methyltransferase	O43148-2;O43148;O43148-1;A8K946;B7Z3U8;B7Z8S9;Q05D80;Q05DQ2;Q9UEB8	2	6	6	6	14.3	2.1861e-15	5	4	5	5	4	4	1.1346	11	1.3063	5	0.86715	6	11.9	10.7	12198000	4619400	7578400
IPI00029513;IPI00016494;IPI00640783	IPI00029513;IPI00016494	Nucleolar protein 10;cDNA FLJ54700, highly similar to Nucleolar protein 10;cDNA FLJ53179, highly similar to Nucleolar protein 10	NOL10	Isoform 1 of Nucleolar protein 10;Isoform 2 of Nucleolar protein 10	Q9BSC4-1;Q9BSC4;B4DLV0;B4DS83;Q9BSC4-2	3	11	11	11	18.8	3.5509e-28	5	11	5	5	11	11	1.4533	15	1.6373	5	1.4327	10	7.7	18.8	332310000	249490000	82815000
IPI00019962;IPI00922035	IPI00019962;IPI00922035	UPF0534 protein C4orf43;cDNA FLJ52950	C4orf43	UPF0534 protein C4orf43;cDNA FLJ52950	Q96EY4;B7Z504	2	4	4	4	26.1	8.9865e-19	3	4	3	3	4	4	0.94078	10	1.6816	4	0.77468	6	21.2	26.1	60433000	17612000	42821000
IPI00829835;IPI00829589;IPI00374476;IPI00514821;IPI00445571	IPI00829835;IPI00829589;IPI00374476;IPI00514821	G patch domain-containing protein 4;cDNA FLJ77219;Putative uncharacterized protein GPATCH4	GPATC4;GPATCH4	Isoform 1 of G patch domain-containing protein 4;cDNA FLJ77219;G patch domain containing 4 isoform 1;Putative uncharacterized protein GPATCH4	Q5T3I0-1;Q5T3I0;A8KAG1;A8MRS9;C9J2D5	5	17	17	17	43.9	1.4281e-158	15	16	15	15	16	16	0.71359	56	1.487	25	0.58509	31	38.1	41.9	333250000	132370000	200880000
IPI00002330;IPI00791885	IPI00002330;IPI00791885	Deubiquitinating enzyme 3;Ubiquitin carboxyl-terminal hydrolase 3;Ubiquitin thioesterase 3;Ubiquitin-specific-processing protease 3;cDNA FLJ12869 fis, clone NT2RP2003713, highly similar to Ubiquitin carboxyl-terminal hydrolase 3 (EC 3.1.2.15);cDNA FLJ60902, highly similar to Ubiquitin carboxyl-terminal hydrolase 3 (EC 3.1.2.15);Ubiquitin carboxyl-terminal hydrolase;USP3 protein;cDNA FLJ60359, hig…	USP3	Ubiquitin carboxyl-terminal hydrolase 3;SIH003	Q9Y6I4;B3KMX7;B4DV65;B4DVU5;Q498Y2;Q6JHV3;B4DWJ6;Q9Y2R8	2	8	8	8	18.7	9.7782e-93	5	6	5	5	6	6	1.0277	11	1.5129	5	0.94485	6	12.7	14.4	28311000	12840000	15470000
IPI00643892;IPI00940338;REV__IPI00845355;REV__IPI00297633;REV__IPI00220109;REV__IPI00938010;REV__IPI00883721;REV__IPI00940810;REV__IPI00748922;REV__IPI00027713;REV__IPI00218334;REV__IPI00413378;REV__IPI00375605;REV__IPI00952957;REV__IPI00014322;REV__IPI00877147;REV__IPI00433048;REV__IPI00847200;REV__IPI00332389;REV__IPI00377146;REV__IPI00876879;REV__IPI00337364;REV__IPI00848332;REV__IPI00947290	IPI00643892;IPI00940338	AC19;DNA-directed RNA polymerase I subunit D;DNA-directed RNA polymerases I and III subunit RPAC2;hRPA19;RNA polymerase I 16 kDa subunit;RPC16;POLR1D protein	POLR1D	Isoform 2 of DNA-directed RNA polymerases I and III subunit RPAC2;Putative uncharacterized protein POLR1D (Fragment)	Q9Y2S0-2;Q9Y2S0;Q7Z776;C9JS38	24	3	2	2	18.9	1.0846e-06	2	3	2	2	2	2	1.3129	4	1.8149	2	0.82403	2	11.5	18.9	8684800	3764400	4920300
IPI00297900;IPI00908600	IPI00297900;IPI00908600	DEAD box protein 10;Probable ATP-dependent RNA helicase DDX10;DEAD (Asp-Glu-Ala-Asp) box polypeptide 10 variant;DDX10 protein;cDNA FLJ51228, highly similar to Probable ATP-dependent RNA helicase DDX10 (EC 3.6.1.-)	DDX10	Probable ATP-dependent RNA helicase DDX10;cDNA FLJ51228, highly similar to Probable ATP-dependent RNA helicase DDX10	Q13206;Q59EC7;Q86VR6;B4DKX3	2	19	19	19	29.4	7.9013e-156	16	15	16	16	15	15	1.0796	34	1.608	17	0.76133	17	25.1	23.8	1215400000	1017200000	198250000
IPI00854642;IPI00303063;IPI00854687;IPI00943203;IPI00240812;IPI00937545;IPI00845446;IPI00845459	IPI00854642;IPI00303063	Cell proliferation-inducing gene 54 protein;Sister chromatid cohesion protein 112;Sister chromatid cohesion protein PDS5 homolog A	KIAA0648;PDS5;PDS5A;PIG54	Isoform 1 of Sister chromatid cohesion protein PDS5 homolog A;PDS5, regulator of cohesion maintece, homolog A isoform 2	Q29RF7-1;Q29RF7	8	18	18	18	16.6	1.3635e-123	14	10	14	14	10	10	0.89214	23	1.3338	13	0.64971	10	13.2	9.1	19388000	10591000	8796400
IPI00334914;IPI00844404;IPI00646783	IPI00334914	TRM1-like protein;cDNA, FLJ93224;cDNA FLJ56040	C1orf25;MSTP070;TRM1L	Isoform 1 of TRM1-like protein	Q7Z2T5-1;Q7Z2T5;B2R713;B4DXX1	3	26	26	26	56.1	2.4287e-290	18	24	18	18	24	24	0.99	63	1.5873	30	0.83421	33	38.1	48.4	605130000	343050000	262080000
IPI00026625;IPI00376609;REV__IPI00845227;REV__IPI00941716;REV__IPI00470641;REV__IPI00646945;REV__IPI00513772;REV__IPI00641845	IPI00026625;IPI00376609	155 kDa nucleoporin;Nuclear pore complex protein Nup155;Nucleoporin Nup155;cDNA FLJ56637, highly similar to Nuclear pore complex protein Nup155;cDNA FLJ11241 fis, clone PLACE1008603, highly similar to Nuclear pore complex protein Nup155	KIAA0791;NUP155	Isoform 1 of Nuclear pore complex protein Nup155;Isoform 2 of Nuclear pore complex protein Nup155	O75694-1;O75694;B4DLT2;O75694-2;B3KMK3	8	46	46	46	46.9	0	37	42	37	37	42	42	0.97028	125	1.3816	57	0.80078	68	35.4	42.4	511020000	211420000	299600000
IPI00001655;IPI00910720	IPI00001655;IPI00910720	Transcription factor IIB;UPF0468 protein C16orf80;cDNA FLJ58848, highly similar to Homo sapiens transcription factor IIB	C16orf80	UPF0468 protein C16orf80;cDNA FLJ58848, highly similar to Homo sapiens transcription factor IIB	Q9Y6A4;B4DN94	2	6	6	6	37.8	2.1865e-32	5	4	5	5	4	4	1.3915	12	1.6671	7	0.53995	5	37.8	20.2	24459000	12338000	12122000
IPI00385712;IPI00856089	IPI00385712;IPI00856089	RNA polymerase I termination factor;Transcription termination factor 1;Transcription termination factor I;cDNA FLJ56521, highly similar to Homo sapiens transcription termination factor, RNA polymerase I (TTF1), mRNA;Putative uncharacterized protein TTF1	TTF1	Transcription termination factor 1;Pseudogene candidate	Q15361;B4DZG2;B5MDJ2	2	31	31	31	40.1	4.3342e-212	24	30	24	24	30	30	1.196	98	1.6092	40	1.0095	58	32.2	39.2	1056800000	347070000	709680000
IPI00332428;IPI00816116	IPI00332428	NNP78;Protein MAK16 homolog;Protein RBM13	MAK16;RBM13	Protein MAK16 homolog	Q9BXY0;B2RB44	2	7	7	7	32.3	1.7675e-140	5	7	5	5	7	7	0.97797	14	1.4273	6	0.80901	8	21.3	32.3	39064000	18798000	20266000
IPI00217468;IPI00815867	IPI00217468	Histone H1.5;Histone H1a	H1F5;HIST1H1B	Histone H1.5	P16401	2	9	7	7	27.4	2.483e-98	8	9	7	7	7	7	0.93465	34	1.7729	14	0.78512	20	27.4	27.4	1594500000	557950000	1036500000
IPI00018098;IPI00647851;IPI00646374	IPI00018098;IPI00647851;IPI00646374	Pre-mRNA-splicing factor 38B;Sarcoma antigen NY-SAR-27;PRPF38B protein;Putative uncharacterized protein DKFZp434O1172	PRPF38B;DKFZp434O1172	Isoform 1 of Pre-mRNA-splicing factor 38B;Isoform 2 of Pre-mRNA-splicing factor 38B;52 kDa protein	Q5VTL8-1;Q5VTL8;Q5VTL8-2;Q69YH0	3	9	9	9	19	4.2624e-28	8	8	8	8	8	8	0.66426	20	1.6738	9	0.60171	11	15.9	17.8	135810000	63210000	72597000
IPI00006379;IPI00924866;IPI00917530	IPI00006379	Nucleolar protein 5;Nucleolar protein 58;cDNA FLJ13913 fis, clone Y79AA1000231, highly similar to Nucleolar protein NOP5;cDNA FLJ56668, highly similar to Nucleolar protein NOP5	HSPC120;NOL5;NOP5;NOP58	Nucleolar protein 58	Q9Y2X3;B3KN82;B4DUY3	3	30	30	30	57.3	0	30	30	30	30	30	30	1.2633	314	1.5792	159	1.0796	155	57.3	57.3	8284000000	4127500000	4156500000
IPI00872940;IPI00219156;IPI00794745;IPI00794121;IPI00790695	IPI00872940;IPI00219156;IPI00794745	60S ribosomal protein L30	RPL30	Putative uncharacterized protein RPL30 (Fragment);60S ribosomal protein L30;6 kDa protein	A8MYX5;P62888	5	9	9	9	69.6	2.0237e-179	7	9	7	7	9	9	1.0157	37	1.7154	18	0.73788	19	59.1	69.6	17405000000	9460000000	7945200000
IPI00036742;IPI00789281;IPI00868931;IPI00337420	IPI00036742;IPI00789281;IPI00868931;IPI00337420	Protein virilizer homolog	KIAA1429;MSTP054	Isoform 1 of Protein virilizer homolog;Isoform 3 of Protein virilizer homolog;Isoform 2 of Protein virilizer homolog;Isoform 4 of Protein virilizer homolog	Q69YN4-1;Q69YN4;Q69YN4-3;Q69YN4-2;Q69YN4-4	4	8	8	8	5.6	4.9073e-40	8	1	8	8	1	1	1.1849	9	1.1925	8		1	5.6	0.8	7151800	6672900	478870
IPI00018192;IPI00165237;IPI00940461	IPI00018192;IPI00165237	NOP seven-associated protein 1;WD repeat-containing protein 74	NSA1;WDR74	Isoform 1 of WD repeat-containing protein 74;Isoform 2 of WD repeat-containing protein 74	Q6RFH5-1;Q6RFH5;Q6RFH5-2	3	11	11	11	35.3	1.2948e-71	9	10	9	9	10	10	1.1348	21	1.3371	10	0.81717	11	29.6	31.7	176000000	119890000	56103000
IPI00018411	IPI00018411	Zinc finger protein 629;Zinc finger protein 65	KIAA0326;ZNF629;ZNF65	Zinc finger protein 629	Q9UEG4	1	3	3	3	3.8	1.5069e-11	3	2	3	3	2	2	1.0622	5	1.0881	3	0.49621	2	3.8	2.6	37603000	35275000	2327500
IPI00302281;IPI00925037;IPI00925339;IPI00926269;IPI00925990;IPI00925260;IPI00924551	IPI00302281;IPI00925037;IPI00925339;IPI00926269;IPI00925990	ATP-dependent 61 kDa nucleolar RNA helicase;DEAD box protein 21;DEAD box protein 56;Probable ATP-dependent RNA helicase DDX56;DEAD (Asp-Glu-Ala-Asp) box polypeptide 56 variant;Putative uncharacterized protein DDX56	DDX21;DDX56;NOH61	Probable ATP-dependent RNA helicase DDX56;Putative uncharacterized protein DDX56;Putative uncharacterized protein DDX56;Putative uncharacterized protein DDX56;Putative uncharacterized protein DDX56	Q9NY93;A4D2K9;Q53HB9;C9JV95;C9J821;C9IYW3;C9JNK3	7	12	12	12	25.6	1.9472e-50	11	11	11	11	11	11	0.91706	36	1.375	19	0.6291	17	24.3	25.6	411450000	46733000	364720000
IPI00017580;IPI00921892	IPI00017580;IPI00921892	Binding to curved DNA;DNA/RNA-binding protein KIN17;KIN, antigenic determit of recA protein homolog;cDNA FLJ58083, highly similar to Homo sapiens KIN, antigenic determit of recA protein homolog, mRNA;cDNA FLJ51227, highly similar to Homo sapiens KIN, antigenic determit of recA protein homolog, mRNA	BTCD;KIN;KIN17	DNA/RNA-binding protein KIN17;cDNA FLJ51227, highly similar to Homo sapiens KIN, antigenic determit of recA protein homolog, mRNA	O60870;B4DX32;B7Z421	2	11	11	11	31.3	7.4353e-50	10	8	10	10	8	8	1.0345	17	1.5197	9	0.8633	8	28	23.7	49987000	33555000	16432000
IPI00171087;IPI00843788;REV__IPI00003527;REV__IPI00794755	IPI00171087;IPI00843788	S1 RNA-binding domain-containing protein 1;cDNA FLJ31974 fis, clone NT2RP7008167, weakly similar to 85.1 kDa PROTEIN IN GREB-FEOA INTERGENIC REGION;cDNA FLJ57207;cDNA, FLJ79121, highly similar to Homo sapiens S1 RNA binding domain 1 (SRBD1)	SRBD1	Isoform 1 of S1 RNA-binding domain-containing protein 1;Isoform 2 of S1 RNA-binding domain-containing protein 1	Q8N5C6-1;Q8N5C6;B3KPM8;Q8N5C6-2;B7Z6X7;B7ZAA7	4	34	34	34	42	1.9854e-167	26	30	26	26	30	30	1.1153	83	1.5686	34	0.92755	49	31.4	37.3	383610000	229270000	154340000
IPI00219153;IPI00878392;IPI00879364	IPI00219153;IPI00878392	60S ribosomal protein L22;EBER-associated protein;Epstein-Barr virus small RNA-associated protein;Heparin-binding protein HBp15;Ribosomal protein L22-like 2;Ribosomal protein L22	RPL22;RPL22L2	60S ribosomal protein L22;11 kDa protein	P35268;B8Y929;Q7Z4W8;Q8WYP0;Q9BYF5	3	3	3	3	39.1	1.5977e-44	3	3	3	3	3	3	1.1549	14	1.6279	7	0.8846	7	39.1	39.1	630850000	174910000	455950000
IPI00479058	IPI00479058	40S ribosomal protein S15;RIG protein	RIG;RPS15	40S ribosomal protein S15	P62841	1	6	6	6	64.8	2.2355e-80	5	6	5	5	6	6	1.4602	35	1.6422	16	1.2854	19	55.9	64.8	198830000	67720000	131110000
IPI00005648;IPI00942551;IPI00872777;IPI00910872	IPI00005648;IPI00942551;IPI00872777	Scaffold attachment factor B2;SAFB2 protein;Putative uncharacterized protein SAFB2;cDNA FLJ57435, highly similar to Scaffold attachment factor B2	KIAA0138;SAFB2	Scaffold attachment factor B2;Putative uncharacterized protein SAFB2;Putative uncharacterized protein SAFB2	Q14151;A0PJ47;C9JPX0;A8MXT5;B4DU53	4	21	21	15	27.5	1.0562e-75	17	12	17	12	12	9	1.0241	30	1.2518	18	0.72992	12	24.4	16.1	76299000	34504000	41795000
IPI00060141	IPI00060141	Zinc finger and BTB domain-containing protein 9;cDNA FLJ16072 fis, clone IMR321000253, highly similar to Zinc finger and BTB domain-containing protein 9;Zinc finger and BTB domain containing 9;cDNA, FLJ94135, highly similar to Homo sapiens zinc finger and BTB domain containing 9 (ZBTB9), mRNA	ZBTB9;DASS-97D12.7-001;hCG_1781796;XXbac-BPG294E21.8-001	Zinc finger and BTB domain-containing protein 9	Q96C00;A2AB19;B2R8Z7	1	4	4	4	11.2	1.1777e-15	4	1	4	4	1	1	1.2443	4	1.4234	3		1	11.2	3	6385600	6162200	223460
IPI00059240;IPI00025071	IPI00059240;IPI00025071	Insulin gene enhancer protein ISL-2;Insulin gene enhancer protein ISL-1;cDNA FLJ77081, highly similar to Homo sapiens ISL1 transcription factor, LIM/homeodomain, (islet-1), mRNA	ISL2;ISL1	Insulin gene enhancer protein ISL-2;Insulin gene enhancer protein ISL-1	Q96A47;P61371;A8K3X7	2	1	1	1	3.3	0.052289	0	1	0	0	1	1	NaN	1	NaN	0	NaN	1	0	3.3	511480	0	511480
IPI00025039;IPI00235647	IPI00025039	34 kDa nucleolar scleroderma antigen;rRNA 2-O-methyltransferase fibrillarin;cDNA FLJ56738, highly similar to Fibrillarin;FBL protein;Putative uncharacterized protein	FBL;FIB1;FLRN	rRNA 2-O-methyltransferase fibrillarin	P22087;B4DLD4;Q96BS4	2	23	23	23	67.9	4.1765e-278	23	21	23	23	21	21	1.2383	168	1.4722	90	1.0613	78	67.9	67.3	22945000000	17118000000	5826800000
IPI00031627	IPI00031627	DNA-directed RNA polymerase II subunit A;DNA-directed RNA polymerase II subunit RPB1;DNA-directed RNA polymerase III largest subunit;RNA-directed RNA polymerase II subunit RPB1;cDNA FLJ53860, highly similar to DNA-directed RNA polymerase II largest subunit (EC 2.7.7.6);DNA-directed RNA polymerase	POLR2;POLR2A	DNA-directed RNA polymerase II subunit RPB1	P24928;A6NN93;B4DET1;B4E3V7;Q6NX41	1	9	9	9	5.2	1.1048e-19	7	3	7	7	3	3	1.0823	9	1.1368	7	0.74524	2	3.8	2.1	7165300	5905300	1259900
IPI00010136;IPI00647506;IPI00010120;IPI00012835;IPI00554626	IPI00010136;IPI00647506;IPI00010120	C-terminal-binding protein 2;C-terminal binding protein 2;CTBP2 protein	CTBP2;RP11-59C5.2-005	Isoform 2 of C-terminal-binding protein 2;C-terminal binding protein 2;Isoform 1 of C-terminal-binding protein 2	P56545-2;P56545;Q5SQP8;Q8IY44;P56545-1;Q1WIS0	5	3	3	3	4.1	1.2184e-17	3	2	3	3	2	2	1.1174	5	1.4413	3	0.59701	2	4.1	2.9	7708600	4648600	3060000
IPI00026089;IPI00917430;IPI00479561;IPI00917674	IPI00026089	Pre-mRNA-splicing factor SF3b 155 kDa subunit;Spliceosome-associated protein 155;Splicing factor 3B subunit 1;SF3B1 protein;Putative uncharacterized protein DKFZp434M052	SAP155;SF3B1;DKFZp434M052	Splicing factor 3B subunit 1	O75533;A0JLT9;A0PJH5;Q32Q20;Q7Z497;Q9NTB4	4	49	49	49	55.1	0	45	34	45	45	34	34	1.0064	97	1.3114	57	0.48551	40	51.2	34.4	236050000	163080000	72972000
IPI00908873	IPI00908873	140 kDa nucleolar phosphoprotein;Hepatitis C virus NS5A-transactivated protein 13;Nucleolar 130 kDa protein;Nucleolar and coiled-body phosphoprotein 1;Nucleolar phosphoprotein p130	KIAA0035;NOLC1;NS5ATP13	Isoform 3 of Nucleolar phosphoprotein p130	Q14978-3;Q14978	1	24	1	1	26.9	1.7535e-150	23	22	1	1	1	1	1.1362	11	1.4921	5	0.94409	6	25.9	26.6	2415500000	716780000	1698700000
IPI00021626;IPI00074329;IPI00550442;IPI00929470	IPI00021626;IPI00074329;IPI00550442;IPI00929470	RNA-binding motif protein 42;RNA-binding protein 42;cDNA FLJ60187	RBM42	Isoform 1 of RNA-binding protein 42;Isoform 3 of RNA-binding protein 42;Isoform 2 of RNA-binding protein 42;Isoform 4 of RNA-binding protein 42	Q9BTD8-1;Q9BTD8;Q9BTD8-3;Q9BTD8-2;B4DWT0;Q9BTD8-4	4	2	2	2	5.2	4.876e-65	2	2	2	2	2	2	0.84169	4	1.558	2	0.43832	2	5.2	5.2	4490100	1823600	2666500
IPI00145593;IPI00917856	IPI00145593;IPI00917856	Nucleolar MIF4G domain-containing protein 1;SGD1 homolog	C7orf3;NOM1	Nucleolar MIF4G domain-containing protein 1;47 kDa protein	Q5C9Z4	2	12	12	12	17	2.9971e-87	8	10	8	8	10	10	1.1189	18	1.3044	8	1.0561	10	11.7	14.3	76473000	28489000	47984000
IPI00297357;IPI00796862;IPI00909880;IPI00385561	IPI00297357;IPI00796862	Liver-related putative tumor suppressor;Pin2-interacting protein X1;Protein 67-11-3;TRF1-interacting protein 1;PINX1	LPTL;LPTS;PINX1	Isoform 1 of Pin2-interacting protein X1;16 kDa protein	Q96BK5-1;Q96BK5;Q6QWG9	4	8	8	8	33.8	2.0837e-55	6	7	6	6	7	7	1.542	13	1.5759	7	1.4047	6	25.6	29.6	39881000	24187000	15694000
IPI00470416;IPI00153051;IPI00641482	IPI00470416;IPI00153051	mtPAP;PAP-associated domain-containing protein 1;Poly(A) RNA polymerase, mitochondrial;Polynucleotide adenylyltransferase;Terminal uridylyltransferase 1	MTPAP;PAPD1	Isoform 2 of Poly(A) RNA polymerase, mitochondrial;Isoform 1 of Poly(A) RNA polymerase, mitochondrial	Q9NVV4-2;Q9NVV4;Q9NVV4-1	3	5	5	5	9.3	1.2966e-20	5	4	5	5	4	4	1.0508	11	1.5057	6	0.84415	5	9.3	8.1	29888000	20227000	9661200
IPI00943232;IPI00735681;IPI00894475	IPI00943232;IPI00735681;IPI00894475	Kinesin-like protein KIF18B;KIF18B protein	KIF18B	Isoform 2 of Kinesin-like protein KIF18B;kinesin family member 18B;Isoform 1 of Kinesin-like protein KIF18B	Q86Y91-2;Q86Y91;B9EGM8;Q86Y91-1;Q6NWY8	3	6	6	5	8.4	1.3957e-47	5	5	5	4	5	4	1.2061	11	1.3804	5	1.1175	6	7.5	7.4	25275000	10410000	14866000
IPI00031647	IPI00031647	Programmed cell death protein 2-like	PDCD2L	Programmed cell death protein 2-like	Q9BRP1	1	8	8	8	30.4	1.4566e-23	4	8	4	4	8	8	0.79449	12	1.4467	4	0.71195	8	16.8	30.4	48974000	17746000	31228000
IPI00026219	IPI00026219	Cleavage and polyadenylation specificity factor 160 kDa subunit;Cleavage and polyadenylation specificity factor subunit 1;cDNA FLJ60434, highly similar to Cleavage and polyadenylation specificity factor 160 kDa subunit;Polyadenylation specificity factor	CPSF1;CPSF160;P/cl.18	Cleavage and polyadenylation specificity factor subunit 1	Q10570;B4DEF4;Q9C0J6	1	4	4	4	3.4	2.1682e-09	3	3	3	3	3	3	1.0371	4	1.1381	3		1	2.7	2.6	1997900	1544500	453370
IPI00164215	IPI00164215	Testis-specific Y-encoded-like protein 1;cDNA FLJ60717, highly similar to Testis-specific Y-encoded-like protein 1;TSPYL protein	TSPYL;TSPYL1	TSPYL protein	Q9H0U9;B4DN10;Q6FI91	1	4	4	4	14.2	1.1557e-28	2	4	2	2	4	4	0.58738	6	1.4129	2	0.55454	4	6.4	14.2	10380000	4548700	5831600
IPI00329572;IPI00909672	IPI00329572;IPI00909672	Endophilin I;Protein kinase C and casein kinase substrate in neurons protein 3;SH3 domain-containing protein 6511;cDNA FLJ61415, highly similar to Protein kinase C and casein kinase substratein neurons protein 3;cDNA FLJ58330, highly similar to Protein kinase C and casein kinase substratein neurons protein 3	PACSIN3	Protein kinase C and casein kinase substrate in neurons protein 3;cDNA FLJ58330, highly similar to Protein kinase C and casein kinase substratein neurons protein 3	Q9UKS6;B4DUI2;B4DV80	2	2	2	2	5.2	4.9731e-07	2	1	2	2	1	1	1.1862	3	1.215	2		1	5.2	2.6	2887300	2151500	735790
IPI00010200	IPI00010200	Probable ATP-dependent RNA helicase YTHDC2;cDNA FLJ16598 fis, clone TESTI4006473, weakly similar to ATP-dependent RNA helicase A	YTHDC2	Probable ATP-dependent RNA helicase YTHDC2	Q9H6S0;Q6ZMY0	1	7	7	7	5	2.3299e-09	3	5	3	3	5	5	1.852	6	1.128	2	2.1734	4	2.4	3.4	3045500	1138900	1906600
IPI00306380;IPI00003886;IPI00798037;IPI00789659;IPI00929341;IPI00946884;IPI00945015;IPI00790249	IPI00306380;IPI00003886	E2-induced gene 3 protein;Guanine nucleotide-binding protein-like 3;Novel nucleolar protein 47;Nucleolar GTP-binding protein 3;Nucleostemin	E2IG3;GNL3;NS	Isoform 1 of Guanine nucleotide-binding protein-like 3;Isoform 2 of Guanine nucleotide-binding protein-like 3	Q9BVP2-1;Q9BVP2;Q9BVP2-2	8	20	20	19	42.6	6.2494e-148	15	20	15	15	20	19	0.72518	40	1.6364	19	0.55806	21	34.4	42.6	425730000	184070000	241660000
IPI00419373;IPI00939124;IPI00927677;IPI00940369;IPI00470658;IPI00927189;IPI00926389;IPI00927894	IPI00419373;IPI00939124;IPI00927677;IPI00940369;IPI00470658	Heterogeneous nuclear ribonucleoprotein A3;FBRNP	HNRNPA3;HNRPA3;D10S102	Isoform 1 of Heterogeneous nuclear ribonucleoprotein A3;37 kDa protein;34 kDa protein;Putative uncharacterized protein ENSP00000415385 (Fragment);FBRNP	P51991-1;P51991;C9JED4;Q65ZQ3	8	20	17	4	40.7	3.1249e-167	16	19	15	4	16	4	1.1075	48	1.4215	22	0.76854	26	34.4	40.5	1113800000	203470000	910320000
IPI00007188;IPI00010420;IPI00455148	IPI00007188	Adenine nucleotide translocator 2;ADP,ATP carrier protein 2;ADP,ATP carrier protein, fibroblast isoform;ADP/ATP translocase 2;Solute carrier family 25 member 5;cDNA, FLJ96310, highly similar to Homo sapiens solute carrier family 25 (mitochondrial carrier; adenine nucleotide translocator), member 5 (SLC25A5), mRNA;SLC25A5 protein	ANT2;SLC25A5	ADP/ATP translocase 2	P05141;B2RCV1;Q6NVC0	3	13	13	4	42.6	3.3996e-53	12	11	12	4	11	4	0.97939	27	1.6109	13	0.48423	14	39.6	39.9	359910000	37682000	322230000
IPI00019451	IPI00019451	MRG-binding protein;Chromosome 20 open reading frame 20, isoform CRA_a;URCC4 protein	C20orf20;MRGBP;hCG_23417;URCC4	MRG-binding protein	Q9NV56;A8C4L5	1	2	2	2	13.7	1.045e-96	2	2	2	2	2	2	1.0088	4	1.5891	2	0.64748	2	13.7	13.7	6126400	2098900	4027500
IPI00006203;IPI00945145	IPI00006203;IPI00945145	dREF homolog;Putative Ac-like transposable element;Zinc finger BED domain-containing protein 1;Putative uncharacterized protein ZBED1	ALTE;DREF;KIAA0785;TRAMP;ZBED1	Zinc finger BED domain-containing protein 1;Putative uncharacterized protein ZBED1	O96006;C9JXP4	2	6	6	6	10.2	2.1122e-12	6	5	6	6	5	5	1.3422	12	1.3967	6	1.2989	6	10.2	8.8	85768000	36838000	48930000
IPI00028955;IPI00943616;IPI00741996	IPI00028955;IPI00943616;IPI00741996	Block of proliferation 1 protein;Ribosome biogenesis protein BOP1;cDNA FLJ78061, highly similar to Homo sapiens block of proliferation 1, mRNA;cDNA, FLJ96693, highly similar to Homo sapiens block of proliferation 1 (BOP1), mRNA;cDNA FLJ56617, highly similar to Ribosome biogenesis protein BOP1;BOP1 protein;KM-PA-2 protein	BOP1;KIAA0124;KM-PA-2	Ribosome biogenesis protein BOP1;similar to block of proliferation 1;73 kDa protein	Q14137;A8K3R2;B2RDN4;B4DEN9;Q4G0D9;Q6DKJ9;Q96Q25	3	19	19	19	38.7	4.6238e-127	16	16	16	16	16	16	1.1082	33	1.546	17	0.60125	16	31.2	33.8	234730000	143030000	91697000
IPI00409675;IPI00550968;IPI00930346;IPI00797308;IPI00946472;IPI00945421;IPI00001955	IPI00409675;IPI00550968;IPI00930346;IPI00797308;IPI00946472;IPI00945421	MORF-related gene 15 protein;Mortality factor 4-like protein 1;Protein MSL3-1;Transcription factor-like protein MRG15;Mortality factor 4 like 1;cDNA FLJ38504 fis, clone HCHON2000156, highly similar to Mortality factor 4-like protein 1;cDNA FLJ50694, highly similar to Mortality factor 4-like protein 1;MORF4L1 protein	FWP006;HSPC008;HSPC061;MORF4L1;MRG15;PP368	Isoform 1 of Mortality factor 4-like protein 1;cDNA FLJ38504 fis, clone HCHON2000156, highly similar to Mortality factor 4-like protein 1;Isoform 2 of Mortality factor 4-like protein 1;34 kDa protein;cDNA FLJ50694, highly similar to Mortality factor 4-like	Q9UBU8-1;Q9UBU8;A5D8W6;B3KTM8;Q9UBU8-2;B7Z6R1;Q0VAE4	7	8	8	6	28.7	1.2566e-43	7	6	7	5	6	4	1.0653	13	1.4944	7	0.98163	6	25.1	22.7	27177000	18490000	8687500
IPI00106698	IPI00106698	Protein pelota homolog;cDNA FLJ31582 fis, clone NT2RI2002117, highly similar to Protein pelota homolog	CGI-17;PELO	Protein pelota homolog	Q9BRX2;B3KPC1	1	11	11	11	34.3	1.753e-71	6	10	6	6	10	10	0.87188	18	1.3616	8	0.73969	10	23.1	34	54506000	16143000	38364000
IPI00013468;IPI00514701;IPI00644108;IPI00644568	IPI00013468;IPI00514701;IPI00644108	Mitotic checkpoint protein BUB3;cDNA FLJ57899, highly similar to Mitotic checkpoint protein BUB3;Putative uncharacterized protein BUB3	BUB3	Mitotic checkpoint protein BUB3;budding uninhibited by benzimidazoles 3 isoform b;Putative uncharacterized protein BUB3	O43684;B4DDM6;A6NJ42;B5MCE8	4	13	13	13	49.4	1.5604e-69	11	11	11	11	11	11	0.84756	34	1.3884	17	0.72935	17	36.9	46.6	413590000	135570000	278020000
IPI00054042;IPI00217449;IPI00217450;IPI00943949;IPI00293242;IPI00927953;IPI00924676	IPI00054042;IPI00217449;IPI00217450;IPI00943949;IPI00293242;IPI00927953	Bruton tyrosine kinase-associated protein 135;General transcription factor II-I;SRF-Phox1-interacting protein;Williams-Beuren syndrome chromosomal region 6 protein;cDNA FLJ55916, highly similar to General transcription factor II-I;cDNA FLJ77440, highly similar to Homo sapiens general transcription factor II, i (GTF2I), transcript variant 2, mRNA;General transcription factor II, i;cDNA FLJ56355, h…	BAP135;GTF2I;WBSCR6	Isoform 1 of General transcription factor II-I;Isoform 3 of General transcription factor II-I;Isoform 4 of General transcription factor II-I;general transcription factor IIi isoform 5;Isoform 2 of General transcription factor II-I;cDNA FLJ61347, highly sim	P78347-1;P78347;B4DH52;P78347-3;A8K9W7;P78347-4;Q499G6;P78347-2;B4DM07;B4DRA9	7	15	15	15	23	1.1592e-60	8	14	8	8	14	14	1.0657	22	1.4996	8	0.81706	14	13.5	21.9	76905000	50567000	26338000
IPI00013485;IPI00165486;IPI00940323;IPI00871956;IPI00943304;IPI00386445;IPI00479366;IPI00877829;IPI00798353;IPI00878297;IPI00878284;IPI00479281;IPI00442381	IPI00013485;IPI00165486;IPI00940323;IPI00871956;IPI00943304;IPI00386445;IPI00479366	40S ribosomal protein S2;40S ribosomal protein S4;Protein LLRep3;Similar to 40S ribosomal protein S2;Ribosomal protein S2;RPS2 protein;Ribosomal protein S2, isoform CRA_b	RPS2;RPS4;LOC392781;tcag7.979;rps2;OK/KNS-cl.6;hCG_1990006;OK/KNS-cl.7	40S ribosomal protein S2;31 kDa protein;30 kDa protein;Similar to Ribosomal protein S2;31 kDa protein;Ribosomal protein S2, isoform CRA_b;Putative uncharacterized protein ENSP00000351543 (Fragment)	P15880;A4D0Y7;O60249;Q3KQT6;Q6IPX5;Q8J014;Q8N5L9;Q8NI62;Q9BSW5;Q8NI61;A6NI39	13	16	16	16	52.6	3.7297e-172	13	14	13	13	14	14	1.5207	44	1.6108	20	1.4962	24	41	50.5	544960000	193240000	351710000
IPI00220302;IPI00014150	IPI00220302;IPI00014150	Female-lethal(2)D homolog;Pre-mRNA-splicing regulator WTAP;Wilms tumor 1-associating protein;WT1-associated protein;cDNA FLJ76151, highly similar to Homo sapiens Wilms tumor 1 associated protein (WTAP), transcript variant 1, mRNA;Putative uncharacterized protein DKFZp686F20131;cDNA FLJ45925 fis, clone PLACE6016030, highly similar to Wilms tumor 1-associating protein;Wilms tumor 1 associated prote…	KIAA0105;WTAP;DKFZp686F20131;hCG_34028;RP1-56L9.4-002	Isoform 1 of Pre-mRNA-splicing regulator WTAP;Isoform 2 of Pre-mRNA-splicing regulator WTAP	Q15007-1;Q15007;A8K489;Q6AHX7;Q15007-2;Q5TCL9;Q9BZS4	2	4	4	4	13.4	1.6241e-27	3	3	3	3	3	3	1.1185	6	1.1906	3	1.0508	3	9.8	10.6	5746400	3266500	2479900
IPI00396171;IPI00888475;IPI00878314;IPI00220113;IPI00411375;IPI00924603;IPI00927819;IPI00743873;IPI00927173;IPI00878651;IPI00910596;IPI00333281	IPI00396171;IPI00888475;IPI00878314;IPI00220113;IPI00411375;IPI00924603;IPI00927819;IPI00743873;IPI00927173;IPI00878651	Microtubule-associated protein 4;cDNA FLJ58263, highly similar to Microtubule-associated protein 4;MAP4 protein;Microtubule-associated protein;Putative uncharacterized protein MAP4	MAP4	Isoform 1 of Microtubule-associated protein 4;Isoform 6 of Microtubule-associated protein 4;110 kDa protein;Isoform 2 of Microtubule-associated protein 4;microtubule-associated protein 4 isoform 2;microtubule-associated protein 4 isoform 5;Putative unchara	P27816-1;P27816;P27816-6;B4DM10;P27816-2;Q05D06;Q6NX68;P27816-4;Q86Y04;B9ZVR1;C9JD55;P27816-5;C9JFC3;B5MEG9;C9JRB9	12	10	10	10	11.4	4.274e-18	6	8	6	6	8	8	1.1568	15	1.1568	7	1.0891	8	6.7	9.6	38576000	13139000	25436000
IPI00100313;IPI00941197;IPI00395420;IPI00072541;IPI00478550	IPI00100313;IPI00941197;IPI00395420;IPI00072541;IPI00478550	CSN12-like protein;PCI domain-containing protein 2;cDNA FLJ78373, highly similar to Homo sapiens PCI domain containing 2, mRNA;Putative uncharacterized protein PCID2	HT004;PCID2	Isoform 4 of PCI domain-containing protein 2;Putative uncharacterized protein PCID2;Isoform 1 of PCI domain-containing protein 2;Isoform 3 of PCI domain-containing protein 2;Putative uncharacterized protein PCID2	Q5JVF3-4;Q5JVF3;A8K097;C9J439;Q5JVF3-1;Q5JVF3-3;A6NC39;Q5JVF3-2;A6NM51	5	3	3	3	9.1	6.5756e-33	2	2	2	2	2	2	1.1355	4	1.3443	2	0.88185	2	6.4	4.9	8353700	5055400	3298300
IPI00027790	IPI00027790	AMMECR1-like protein	AMMECR1L	AMMECR1-like protein	Q6DCA0	1	4	4	3	17.7	9.3012e-31	2	3	2	1	3	2	0.9593	5	1.3552	2	0.83937	3	8.7	12.3	9143800	4398000	4745800
IPI00019155	IPI00019155	Forkhead box protein C2;Forkhead-related protein FKHL14;Mesenchyme fork head protein 1;Transcription factor FKH-14	FKHL14;FOXC2;MFH1	Forkhead box protein C2	Q99958	1	3	3	3	8.2	6.0974e-12	3	1	3	3	1	1	1.3126	5	1.3666	4		1	8.2	2.6	67180000	46105000	21076000
IPI00032827	IPI00032827	Pre-mRNA branch site protein p14;SF3b 14 kDa subunit;cDNA, FLJ92174, Homo sapiens CGI-110 protein (CGI-110), mRNA;Putative uncharacterized protein P14;Splicing factor 3B, 14 kDa subunit	CGI-110;HSPC175;HT006;SF3B14;hCG_22386;P14	Pre-mRNA branch site protein p14	Q9Y3B4;Q53TM1	1	5	5	5	48	3.4712e-54	5	4	5	5	4	4	1.1556	13	1.5165	7	0.40333	6	48	36.8	52647000	6346500	46300000
IPI00021431;IPI00028611;IPI00789037;IPI00921868	IPI00021431;IPI00028611;IPI00789037;IPI00921868	COUP transcription factor 1;COUP transcription factor I;Nuclear receptor subfamily 2 group F member 1;V-erbA-related protein 3;Apolipoprotein A-I regulatory protein 1;COUP transcription factor 2;COUP transcription factor II;Nuclear receptor subfamily 2 group F member 2;cDNA FLJ50900, highly similar to COUP transcription factor 2;NR2F2 protein;Nuclear receptor subfamily 2, group F, member 2;Nuclea…	EAR3;ERBAL3;NR2F1;TFCOUP1;ARP1;NR2F2;TFCOUP2;hCG_21309	COUP transcription factor 1;COUP transcription factor 2;nuclear receptor subfamily 2, group F, member 2 isoform b;nuclear receptor subfamily 2, group F, member 2 isoform c	P10589;P24468;B6ZGU1;Q3KQR7;B4DQJ2	4	4	4	3	9.9	1.0541e-15	3	3	3	2	3	2	1.0464	6	1.1344	4	0.89593	2	7.6	6.6	8649000	7073000	1576100
IPI00741958	IPI00741958	BEN domain-containing protein 3	BEND3;KIAA1553	BEN domain-containing protein 3	Q5T5X7	1	5	5	5	8	3.0653e-26	3	3	3	3	3	3	1.0856	7	1.117	4	0.83301	3	5.4	4.5	13905000	10018000	3887000
IPI00917964;IPI00303280;IPI00916455;IPI00917879;IPI00915876	IPI00917964;IPI00303280;IPI00916455;IPI00917879;IPI00915876	Putative uncharacterized protein MPP6;MAGUK p55 subfamily member 6;Veli-associated MAGUK 1;Membrane protein, palmitoylated 6 (MAGUK p55 subfamily member 6), isoform CRA_a	MPP6;VAM1;hCG_38837	Putative uncharacterized protein MPP6;MAGUK p55 subfamily member 6;Putative uncharacterized protein MPP6;Putative uncharacterized protein MPP6;Putative uncharacterized protein MPP6	B9A001;Q9NZW5;A4D157;B8ZZG1;C9J4Q3;C9JGI8	5	3	3	3	5.3	2.9481e-09	3	2	3	3	2	2	0.93733	4	1.1377	2	0.8376	2	5.3	3.6	2950000	1389000	1561100
IPI00304232;IPI00926172	IPI00304232;IPI00926172	Ribosome biogenesis protein WDR12;WD repeat-containing protein 12;cDNA FLJ51286, highly similar to WD repeat protein 12;CDW7/WDR12;Putative uncharacterized protein WDR12;WD repeat domain 12, isoform CRA_a	WDR12;hCG_1779944	Ribosome biogenesis protein WDR12;29 kDa protein	Q9GZL7;B4DRY7;Q53T99	2	12	12	12	41.8	2.3274e-82	11	10	11	11	10	10	1.0115	19	1.456	10	0.61169	9	37.1	36.4	81184000	50991000	30193000
IPI00023591	IPI00023591	Purine-rich single-stranded DNA-binding protein alpha;Transcriptional activator protein Pur-alpha;PURA protein;Purine-rich element binding protein A	PUR1;PURA	Transcriptional activator protein Pur-alpha	Q00577;Q2NLC9;Q2NLD4;Q56A79;Q5U0P9	1	3	3	3	12.4	1.8385e-16	3	2	3	3	2	2	0.85817	5	1.3961	3	0.79095	2	12.4	9.9	19855000	16620000	3234900
IPI00218240;IPI00107486;IPI00334604;IPI00790144;IPI00107487;IPI00792674;IPI00902751;IPI00470433	IPI00218240;IPI00107486;IPI00334604;IPI00790144	Multiple myeloma SET domain-containing protein;Nuclear SET domain-containing protein 2;Probable histone-lysine N-methyltransferase NSD2;Protein trithorax-5;Wolf-Hirschhorn syndrome candidate 1 protein;WHSC1 protein	KIAA1090;MMSET;NSD2;TRX5;WHSC1	Isoform 1 of Probable histone-lysine N-methyltransferase NSD2;Isoform 3 of Probable histone-lysine N-methyltransferase NSD2;Isoform 5 of Probable histone-lysine N-methyltransferase NSD2;Isoform 6 of Probable histone-lysine N-methyltransferase NSD2	O96028-1;O96028;O96028-3;A2A2T4;O96028-5;Q05CW4;O96028-6	8	7	7	7	7.8	7.1108e-28	7	4	7	7	4	4	1.1379	12	1.1697	8	0.96748	4	7.8	4	157700000	105350000	52352000
IPI00171903;IPI00383296;IPI00645920	IPI00171903;IPI00383296	Heterogeneous nuclear ribonucleoprotein M;Heterogeneous nuclear ribonucleoprotein M isoform a variant;ORF protein;cDNA FLJ60435, highly similar to Heterogeneous nuclear ribonucleoprotein M;HNRPM protein;Putative uncharacterized protein DKFZp547H118	HNRNPM;HNRPM;NAGR1;ORF;DKFZp547H118	Isoform 1 of Heterogeneous nuclear ribonucleoprotein M;Isoform 2 of Heterogeneous nuclear ribonucleoprotein M	P52272-1;P52272;Q59ES8;Q7KYM9;P52272-2;B4DEG4;Q6P2D7;Q8TCM5	3	44	44	44	68.5	0	36	42	36	36	42	42	1.2965	263	1.5197	125	1.1936	138	62.9	66.6	10956000000	7449900000	3505800000
IPI00295497;IPI00218495;IPI00748491;IPI00556107	IPI00295497;IPI00218495;IPI00748491;IPI00556107	3-alkyladenine DNA glycosylase;3-methyladenine DNA glycosidase;ADPG;DNA-3-methyladenine glycosylase;N-methylpurine-DNA glycosylase;N-methylpurine-DNA glycosylase, isoform CRA_c;Proliferation-inducing protein 11;Proliferation-inducing protein 16	AAG;ANPG;MID1;MPG;hCG_22412;PIG16;Z69720.1-002;Z69720.1-004	Isoform 1 of DNA-3-methyladenine glycosylase;Isoform 2 of DNA-3-methyladenine glycosylase;N-methylpurine-DNA glycosylase isoform b;N-methylpurine-DNA glycosylase isoform c	P29372-1;P29372;Q1W6H1;P29372-2;Q5J9I4;A2IDA3	4	13	13	13	57.4	2.3521e-56	10	13	10	10	13	13	1.0586	48	1.5628	19	0.96184	29	40.3	57.4	449730000	157540000	292190000
IPI00420029;IPI00414767;IPI00420033;IPI00554783;IPI00411460;IPI00420031;IPI00420030;IPI00946396;IPI00946799;IPI00375305;IPI00180685;IPI00420032;IPI00428971;IPI00953053;IPI00946014;IPI00428970;IPI00946983;IPI00947276;IPI00947105;IPI00428972	IPI00420029;IPI00414767;IPI00420033;IPI00554783;IPI00411460;IPI00420031;IPI00420030;IPI00946396;IPI00946799;IPI00375305;IPI00180685;IPI00420032	Aprataxin;Forkhead-associated domain histidine triad-like protein;Aprataxin, isoform a;Aprataxin, isoform CRA_d;cDNA FLJ31110 fis, clone IMR322000223, highly similar to Aprataxin (Forkhead-associated domain histidine triad-like protein);Putative uncharacterized protein APTX	APTX;AXA1;hCG_30273;RP11-562M8.1-004;RP11-562M8.1-002;RP11-562M8.1-005	Isoform 1 of Aprataxin;Isoform 7 of Aprataxin;Isoform 8 of Aprataxin;aprataxin isoform b;Isoform 10 of Aprataxin;Isoform 5 of Aprataxin;Isoform 3 of Aprataxin;Putative uncharacterized protein APTX;Putative uncharacterized protein APTX;Isoform 4 of Aprataxi	Q7Z2E3-1;Q7Z2E3;Q7Z2E3-7;Q6JV85;Q7Z2E3-8;Q7Z2E3-9;Q5T782;Q7Z2E3-10;Q7Z2E3-5;Q7Z2E3-3;Q5T783;C9JZ40;C9J018;Q7Z2E3-4;Q7Z2E3-2;Q7Z2E3-6	20	3	3	3	10.1	6.7084e-07	3	3	3	3	3	3	1.137	6	1.3053	3	0.87645	3	10.1	10.1	167520000	161070000	6443200
IPI00152960;IPI00910549;IPI00177929;IPI00873231;IPI00889193;IPI00908924	IPI00152960;IPI00910549;IPI00177929	RNA polymerase I-specific transcription initiation factor RRN3;Transcription initiation factor IA;cDNA FLJ56083, highly similar to RNA polymerase I-specific transcriptioninitiation factor RRN3;cDNA FLJ50670, highly similar to RNA polymerase I-specific transcription initiation factor RRN3;cDNA FLJ55505, highly similar to RNA polymerase I-specific transcription initiation factor RRN3;cDNA FLJ53965,…	RRN3;TIFIA;A-270G1.2	RNA polymerase I-specific transcription initiation factor RRN3;RRN3 protein;RRN3-like protein 1	Q9NYV6;A2RTY9;B4DI97;B4DTK6;B4DZL9;B4E3T2;B7ZB55;O75703;Q3MHU9;A6NIE6	6	4	4	4	6.3	7.8488e-25	3	4	3	3	4	4	1.2974	5	1.2003	2	1.5105	3	4.3	6.3	9533200	3700000	5833100
IPI00166500	IPI00166500	E3 SUMO-protein ligase PIAS4;PIASy;Protein inhibitor of activated STAT protein 4;Protein inhibitor of activated STAT protein gamma;cDNA FLJ12419 fis, clone MAMMA1003047, highly similar to Protein inhibitor of activated STAT protein 4;PIAS4 protein;Protein inhibitor of activated STAT, 4 variant	PIAS4;PIASG	E3 SUMO-protein ligase PIAS4	Q8N2W9;B3KMR4;Q05DS6;Q53H55	1	4	4	4	9.6	8.9282e-29	3	3	3	3	3	3	1.0131	6	1.1212	3	0.87599	3	7.1	7.6	30977000	24988000	5989600
IPI00890837;IPI00465022;IPI00645162;IPI00644749	IPI00890837;IPI00465022;IPI00645162	Structural maintece of chromosomes flexible hinge domain-containing protein 1	KIAA0650;SMCHD1	Isoform 1 of Structural maintece of chromosomes flexible hinge domain-containing protein 1;Isoform 2 of Structural maintece of chromosomes flexible hinge domain-containing protein 1;Isoform 3 of Structural maintece of chromosomes flexible hinge do	A6NHR9-1;A6NHR9;A6NHR9-2;A6NHR9-3	4	21	21	21	12.5	4.5612e-69	13	18	13	13	18	18	0.83409	31	1.1333	12	0.77241	19	7.9	10.4	25249000	11453000	13796000
IPI00219219;IPI00880148	IPI00219219	14 kDa laminin-binding protein;14 kDa lectin;Beta-galactoside-binding lectin L-14-I;Galaptin;Galectin-1;HBL;HPL;Lactose-binding lectin 1;Lectin galactoside-binding soluble 1;Putative MAPK-activating protein PM12;S-Lac lectin 1;HL14 protein	LGALS1;HL14	Galectin-1	P09382;B2R5E8;Q15954	2	6	6	6	58.5	5.559e-92	3	6	3	3	6	6	0.80031	14	1.6409	4	0.74966	10	26.7	58.5	65018000	28650000	36367000
IPI00302238	IPI00302238	Apoptosis-antagonizing transcription factor;Protein AATF;Rb-binding protein Che-1	AATF;CHE1;DED;HSPC277	Protein AATF	Q9NY61	1	12	12	12	32.5	1.5459e-105	7	11	7	7	11	11	1.3663	19	1.3562	7	1.3805	12	21.1	31.1	102170000	29360000	72809000
IPI00019463;IPI00385404;IPI00807398	IPI00019463;IPI00385404	Eukaryotic translation initiation factor 2-alpha kinase 2;Interferon-induced, double-stranded RNA-activated protein kinase;Interferon-inducible RNA-dependent protein kinase;P1/eIF-2A protein kinase;p68 kinase;Protein kinase RNA-activated;EIF2AK2 protein;Interferon-inducible double-stranded RNA-dependent protein kinase	EIF2AK2;PKR;PRKR	Interferon-induced, double-stranded RNA-activated protein kinase;eukaryotic translation initiation factor 2-alpha kinase 2 isoform b	P19525;B7ZKK7;Q6PK38;Q8IW76;Q7Z6F6	3	7	7	7	13.8	1.3313e-104	5	6	5	5	6	6	1.4231	11	1.3574	5	1.4864	6	11.8	11.4	26109000	11801000	14308000
IPI00784739;IPI00878852;IPI00847564;IPI00879168	IPI00784739;IPI00878852	Uncharacterized protein C14orf43;C14orf43 protein	C14orf117;C14orf43	Uncharacterized protein C14orf43;C14orf43 protein (Fragment)	Q6PJG2;A0PJD3	4	10	10	10	11.8	1.1203e-34	9	6	9	9	6	6	1.0418	16	1.1052	10	0.97515	6	11.1	6.4	9214700	6723900	2490900
IPI00217862	IPI00217862	RRP9 homolog;U3 small nucleolar ribonucleoprotein-associated 55 kDa protein;U3 small nucleolar RNA-interacting protein 2	RNU3IP2;RRP9;U355K	U3 small nucleolar RNA-interacting protein 2	O43818;B2R996	1	10	10	10	27.4	1.5863e-146	6	9	6	6	9	9	1.1221	16	1.4083	6	1.0845	10	14.9	25.9	110300000	44158000	66141000
IPI00095891;IPI00646491;IPI00640867;IPI00514055;IPI00219835;IPI00644936;IPI00871191;IPI00385033;IPI00644474;IPI00792774;IPI00788932;IPI00006395;IPI00329305;IPI00290928;IPI00926935;IPI00748145;IPI00248911;IPI00337415;IPI00220281;IPI00217269;IPI00220578;IPI00398700;IPI00218488;IPI00006762;IPI00647637;IPI00030939;IPI00941962	IPI00095891;IPI00646491;IPI00640867;IPI00514055;IPI00219835;IPI00644936;IPI00871191	Adenylate cyclase-stimulating G alpha protein;Extra large alphas protein;Guanine nucleotide-binding protein G(s) subunit alpha isoforms XLas;Putative uncharacterized protein GNAS;GNAS complex locus;Guanine nucleotide-binding protein G(s) subunit alpha isoforms short;cDNA, FLJ79509, highly similar to Guanine nucleotide-binding protein G(s)subunit alpha;cDNA, FLJ79523, highly similar to Guanine nuc…	GNAS;GNAS1;GSP;hCG_1788380;GSA	Isoform XLas-1 of Guanine nucleotide-binding protein G(s) subunit alpha isoforms XLas;Isoform XLas-2 of Guanine nucleotide-binding protein G(s) subunit alpha isoforms XLas;GNAS complex locus isoform f;Isoform Gnas-1 of Guanine nucleotide-binding protein G(	Q5JWF2-1;Q5JWF2;Q5JWF2-2;A6NI00;Q5FWY2;P63092-1;P63092;B0AZR9;P63092-2;P63092-3;Q14455	27	13	13	12	15.6	1.5079e-67	13	11	13	12	11	10	1.2202	28	1.3761	15	1.0661	13	15.6	13.1	102730000	50707000	52026000
IPI00294229;IPI00646397;IPI00647354;IPI00477560;IPI00479685	IPI00294229	RNA 3-terminal phosphate cyclase-like protein	HSPC338;RCL1;RNAC;RPC2;RPCL1;RTC2	RNA 3-terminal phosphate cyclase-like protein	Q9Y2P8	5	11	11	11	32.7	4.9131e-64	8	10	8	8	10	10	1.1994	16	1.333	7	1.0231	9	22.3	29.5	36028000	19233000	16794000
IPI00010550	IPI00010550	Forkhead box protein L2;FOXL2 protein;Transcription factor FOXL2 mutant 3;Transcription factor FOXL2 mutant 2;Transcription factor FOXL2 mutant 1;Forkhead box L2;FOXL2	FOXL2	Transcription factor FOXL2 mutant 1	P58012;Q05CX9;Q4JHB5;Q4JHB6;Q4JHB7;Q53ZD3	1	3	3	3	14.8	1.667e-27	1	3	1	1	3	3	0.84614	6	1.4547	2	0.69512	4	3.6	14.8	68500000	9683400	58816000
IPI00873899;IPI00013495;IPI00792186;IPI00642673	IPI00873899;IPI00013495	ATP-binding cassette 50;ATP-binding cassette sub-family F member 1;TNF-alpha-stimulated ABC protein;ATP-binding cassette sub-family F (GCN20) member 1;ATP-binding cassette, sub-family F (GCN20), member 1;ATP-binding cassette, sub-family F, member 1 variant;ABC50 protein;ATP-binding cassette, sub-family F (GCN20), member 1, isoform CRA_a	ABC50;ABCF1;DADB-129D20.7-001;DAMA-178G23.9-001;DAMC-83F13.6-001;DASS-182C6.1-001;DADB-129D20.7-002;DAMA-178G23.9-002;DAMC-83F13.6-002;DASS-182C6.1-002;hCG_26012	Isoform 1 of ATP-binding cassette sub-family F member 1;Isoform 2 of ATP-binding cassette sub-family F member 1	Q8NE71-1;Q8NE71;A2BF75;Q59F96;Q8NE71-2;Q2L6I2	4	16	16	16	24	3.376e-163	13	14	13	13	14	14	1.3721	32	1.39	15	1.3716	17	20.2	20.2	338350000	95660000	242690000
IPI00007927;IPI00232806	IPI00007927;IPI00232806	Chromosome-associated protein E;Structural maintece of chromosomes protein 2;XCAP-E homolog;cDNA FLJ78259;cDNA FLJ10093 fis, clone HEMBA1002363, highly similar to Structural maintece of chromosome 2-like 1 protein;cDNA FLJ10623 fis, clone NT2RP2005520, highly similar to Structural maintece of chromosome 2-like 1 protein;SMC2 protein;Mitotic chromosome condensation protein;Structural maintece of c…	CAPE;PRO0324;SMC2;SMC2L1;RP11-86L19.1-004	Isoform 1 of Structural maintece of chromosomes protein 2;Isoform 2 of Structural maintece of chromosomes protein 2	O95347-1;O95347;A8K984;B3KM27;B3KMB1;B7ZLZ7;O95347-2;A0JLM9;Q05BV1;Q05D74;Q13497;Q2KQ72;Q32Q15;Q5T821;Q6IPS5;Q6P712;Q7Z2X1	2	4	4	4	4.7	1.0161e-10	3	3	3	3	3	3	0.94948	6	0.98543	3	0.91483	3	3.6	3.8	4230600	1565600	2665000
IPI00217467	IPI00217467	Histone H1.4;Histone H1b;Liver histone H1e;Histone 1, H1e;Histone H1e;cDNA, FLJ94268, highly similar to Homo sapiens histone 1, H1e (HIST1H1E), mRNA;Histone cluster 1, H1e	H1F4;HIST1H1E;hCG_1645742	Histone H1.4	P10412;A3R0T7;A3R0T8;B2R984;Q4VB24	1	10	1	1	30.1	2.2335e-50	9	9	1	1	1	1	0.83851	12	1.4453	4	0.72931	8	30.1	28.3	829620000	247810000	581810000
IPI00910194;IPI00292059	IPI00910194;IPI00292059	cDNA FLJ60565, highly similar to Nuclear pore complex protein Nup153;Nucleoporin 153kDa;153 kDa nucleoporin;Nuclear pore complex protein Nup153;Nucleoporin Nup153;NUP153 variant protein	NUP153;NUP153 variant protein	cDNA FLJ60565, highly similar to Nuclear pore complex protein Nup153;Nuclear pore complex protein Nup153	B4DIK2;Q7Z743;P49790;Q4LE47	2	3	3	3	2.6	4.9615e-06	2	1	2	2	1	1	1.2045	3	1.0933	2		1	1.7	0.9	1333200	625600	707630
IPI00295098;IPI00797747;IPI00947333	IPI00295098;IPI00797747	Protein APMCF1;Signal recognition particle receptor subunit beta;Signal recognition particle receptor beta subunit;Signal recognition particle receptor, B subunit, isoform CRA_b	PSEC0230;SRPRB;hCG_2023561	Signal recognition particle receptor subunit beta;Putative uncharacterized protein SRPRB	Q9Y5M8;Q549N5;C9J354	3	10	10	10	50.9	9.5933e-59	4	8	4	4	8	8	1.0924	13	1.36	5	1.0481	8	22.9	39.1	10601000	4607500	5993700
IPI00003768;IPI00554461;IPI00878536;IPI00854683;IPI00879039;IPI00879274;IPI00445559	IPI00003768;IPI00554461;IPI00878536;IPI00854683	Pescadillo homolog;cDNA, FLJ96584, Homo sapiens pescadillo homolog 1, containing BRCT domain(zebrafish) (PES1), mRNA;Pescadillo homolog 1;Pescadillo homolog 1, containing BRCT domain (Zebrafish), isoform CRA_a;Putative uncharacterized protein PES1;cDNA FLJ39001 fis, clone NT2RI2022584, highly similar to Pescadillo homolog 1;cDNA FLJ45250 fis, clone BRHIP2008756, highly similar to Pescadillo homol…	PES1;hCG_2010949	Isoform 1 of Pescadillo homolog;Isoform 2 of Pescadillo homolog;Putative uncharacterized protein PES1;cDNA FLJ45250 fis, clone BRHIP2008756, highly similar to Pescadillo homolog 1	O00541-1;O00541;B2RDF2;B3KTZ6;O00541-2;B5MCF9;B3KXD6	7	16	16	16	27.6	3.0267e-43	13	15	13	13	15	15	1.0135	36	1.4035	16	0.88391	20	25.5	24.5	241600000	87339000	154260000
IPI00295585;IPI00795467	IPI00295585	20 kDa CGG-binding protein;CGG triplet repeat-binding protein 1;p20-CGGBP DNA-binding protein	CGGBP;CGGBP1	CGG triplet repeat-binding protein 1	Q9UFW8	2	3	3	3	18	3.1392e-06	2	3	2	2	3	3	1.3106	5	1.5196	2	0.88202	3	11.4	18	43392000	2397600	40995000
IPI00027693;IPI00719187	IPI00027693;IPI00719187	Nuclear body protein SP140-like protein;Putative uncharacterized protein SP140L	SP140L	SP140 nuclear body protein-like;Isoform 2 of Nuclear body protein SP140-like protein	Q9H930-1;Q9H930;Q9H930-2;C9JI61	2	2	2	2	1.6	0.00069646	2	2	2	2	2	2	1.0469	5	1.6229	2	0.79627	3	1.6	1.6	27508000	10409000	17099000
IPI00181116;IPI00917966;IPI00916569;IPI00917458;IPI00916398	IPI00181116;IPI00917966;IPI00916569;IPI00917458;IPI00916398	Brix domain-containing protein 4;U3 small nucleolar ribonucleoprotein protein IMP4;cDNA FLJ78128, highly similar to Homo sapiens IMP4, U3 small nucleolar ribonucleoprotein, homolog (yeast) (IMP4), mRNA;cDNA FLJ78357, highly similar to Homo sapiens IMP4, U3 small nucleolar ribonucleoprotein, homolog (yeast) (IMP4), mRNA;cDNA, FLJ93237, Homo sapiens U3 snoRNP protein 4 homolog (IMP4), mRNA;Putative…	BXDC4;IMP4;MGC19606	U3 small nucleolar ribonucleoprotein protein IMP4;Protein;27 kDa protein;Putative uncharacterized protein IMP4;Putative uncharacterized protein IMP4	Q96G21;Q3ZTT3;B8ZZ47;B9A008	5	5	5	5	23.7	8.0318e-50	4	3	4	4	3	3	1.1435	6	1.2952	3	1.1197	3	14.4	17.5	12499000	5121200	7377700
IPI00152708	IPI00152708	U3 small nucleolar RNA-associated protein 15 homolog;cDNA FLJ61408, highly similar to U3 small nucleolar RNA-associated protein 15 homolog;cDNA FLJ57656, highly similar to U3 small nucleolar RNA-associated protein 15 homolog	UTP15	U3 small nucleolar RNA-associated protein 15 homolog	Q8TED0;B4DU75;B4DXK8	1	12	12	12	26.8	2.5562e-87	9	10	9	9	10	10	1.1847	18	1.3741	9	1.081	9	18.1	23	102410000	19959000	82446000
IPI00642904;IPI00012726;IPI00555747;IPI00642944;IPI00644016;IPI00885166	IPI00642904;IPI00012726;IPI00555747;IPI00642944	PABPC4 protein;Poly(A) binding protein, cytoplasmic 4 (Inducible form);Poly(A) binding protein, cytoplasmic 4 (Inducible form), isoform CRA_c;PABPC4 protein variant;Activated-platelet protein 1;Inducible poly(A)-binding protein;Polyadenylate-binding protein 4;Poly(A) binding protein, cytoplasmic 4 (Inducible form), isoform CRA_e;Polyadenylate binding protein II	PABPC4;hCG_2031827;RP11-69E11.6-002;APP1;PABP4;RP11-69E11.6-004;RP11-69E11.6-003	poly A binding protein, cytoplasmic 4 isoform 1;Isoform 1 of Polyadenylate-binding protein 4;Isoform 2 of Polyadenylate-binding protein 4;Poly(A) binding protein, cytoplasmic 4 (Inducible form), isoform CRA_e	Q3B867;Q4VC03;Q53GL4;Q6IQ30;Q13310-1;Q13310;Q13310-2;B1ANR7;Q147Y3;B1ANR0;Q15164	6	12	6	5	23.6	8.9351e-161	10	10	5	5	6	5	1.1323	11	1.407	5	0.88386	6	19.8	18.8	32345000	14667000	17678000
IPI00005613;IPI00619914;IPI00871981;IPI00102851;IPI00872091;IPI00619942;IPI00946935;IPI00457142;IPI00943738	IPI00005613;IPI00619914	Splicing factor U2AF 35 kDa subunit;U2 auxiliary factor 35 kDa subunit;U2 snRNP auxiliary factor small subunit;U2 small nuclear RNA auxillary factor 1 isoform a;U2 small nuclear RNA auxiliary factor 1;Putative uncharacterized protein DKFZp313J1712;U2(RNU2) small nuclear RNA auxiliary factor 1, isoform CRA_b	U2AF1;U2AF35;U2AFBP;DKFZp313J1712;hCG_401287	Splicing factor U2AF 35 kDa subunit;U2 small nuclear RNA auxillary factor 1 isoform b	Q01081;B5BU08;Q7Z780;Q69YM7;Q701P4	9	7	7	7	35.4	1.2425e-46	7	5	7	7	5	5	0.86755	14	1.5704	7	0.64074	7	35.4	31.2	92222000	57326000	34896000
IPI00427242	IPI00427242	rRNA-processing protein FCF1 homolog;cDNA FLJ75920;Chromosome 14 open reading frame 111, isoform CRA_c;Putative uncharacterized protein DKFZp686O2396;FCF1 protein	C14orf111;CGI-35;FCF1;DKFZp686O2396;hCG_22352	rRNA-processing protein FCF1 homolog	Q9Y324;Q4FZ45;Q66K47	1	2	2	2	10.1	2.3711e-13	2	2	2	2	2	2	0.96294	4	1.339	2	0.68756	2	10.1	10.1	5696300	920310	4776000
IPI00018522;IPI00942520;IPI00382516;IPI00215734;IPI00914913;IPI00909470;IPI00549813;IPI00747005	IPI00018522;IPI00942520;IPI00382516;IPI00215734;IPI00914913;IPI00909470	Interferon receptor 1-bound protein 4;Protein arginine N-methyltransferase 1;cDNA FLJ55610, highly similar to Protein arginine N-methyltransferase 1 (EC 2.1.1.-);PRMT1 protein;Protein arginine methyltransferase 1 isoform 4;cDNA FLJ60588, highly similar to Protein arginine N-methyltransferase 1 (EC 2.1.1.-)	HMT2;HRMT1L2;IR1B4;PRMT1	HMT1 hnRNP methyltransferase-like 2 isoform 1;cDNA FLJ55610, highly similar to Protein arginine N-methyltransferase 1;HMT1 hnRNP methyltransferase-like 2 isoform 3;Isoform 2 of Protein arginine N-methyltransferase 1;Isoform 3 of Protein arginine N-methyltr	Q99873-1;Q99873;B4E3C3;C9J957;Q8WUW5;Q99873-2;Q99873-3;Q5U8W9;B4DJ87	8	9	9	9	29.9	1.8509e-43	5	9	5	5	9	9	0.70591	14	1.2431	5	0.6319	9	15.4	29.9	56774000	9328400	47446000
IPI00917298;IPI00848331;IPI00026302;IPI00856058;IPI00916315;IPI00915795;IPI00916572;IPI00917675;IPI00736955;IPI00941688	IPI00917298;IPI00848331;IPI00026302;IPI00856058;IPI00916315;IPI00915795;IPI00916572;IPI00917675	cDNA FLJ57527, highly similar to 60S ribosomal protein L31;Putative uncharacterized protein RPL31;cDNA FLJ58912, highly similar to 60S ribosomal protein L31;Ribosomal protein L31, isoform CRA_c;60S ribosomal protein L31;cDNA, FLJ92036, highly similar to Homo sapiens ribosomal protein L31 (RPL31), mRNA;Ribosomal protein L31;RPL31 protein;cDNA FLJ58908, highly similar to 60S ribosomal protein L31	RPL31;hCG_27618	Putative uncharacterized protein RPL31;ribosomal protein L31 isoform 2;60S ribosomal protein L31;ribosomal protein L31 isoform 3;Putative uncharacterized protein RPL31;Putative uncharacterized protein RPL31;Putative uncharacterized protein RPL31;Putative u	B7Z4C8;B7Z4K2;P62899;B2R4C1;Q76N53;Q6IRZ0;B7Z4E3;C9JU56;C9JQ13;B8ZZK4	10	6	6	6	46.2	2.4287e-46	3	6	3	3	6	6	0.95272	12	1.5545	4	0.80057	8	23.8	46.2	446700000	118040000	328660000
IPI00003965;IPI00646721;IPI00922910	IPI00003965;IPI00646721	Deubiquitinating enzyme 7;Herpesvirus-associated ubiquitin-specific protease;Ubiquitin carboxyl-terminal hydrolase 7;Ubiquitin thioesterase 7;Ubiquitin-specific-processing protease 7;Ubiquitin carboxyl-terminal hydrolase	HAUSP;USP7	Ubiquitin carboxyl-terminal hydrolase 7;Ubiquitin carboxyl-terminal hydrolase	Q93009;B7Z7T5;B7Z815;B7Z855;B7ZAX6;Q6U8A4	3	15	15	15	17.1	6.2562e-42	12	10	12	12	10	10	0.98272	25	1.0804	14	0.91634	11	13.5	9.8	35604000	23163000	12442000
IPI00304493	IPI00304493	p49/STRAP;Serum response factor-binding protein 1;SRF-dependent transcription regulation-associated protein	SRFBP1	Serum response factor-binding protein 1	Q8NEF9	1	8	8	8	22.6	3.1306e-49	8	7	8	8	7	7	1.3197	16	1.368	8	1.2383	8	22.6	20.5	53195000	21898000	31297000
IPI00028564;IPI00909555	IPI00028564;IPI00909555	GTP-binding protein 1;Guanine nucleotide-binding protein 1;Interferon-induced guanylate-binding protein 1;cDNA FLJ51601, highly similar to Interferon-induced guanylate-binding protein 1;Guanylate binding protein 1;cDNA FLJ51602, highly similar to Interferon-induced guanylate-binding protein 1	GBP1	Interferon-induced guanylate-binding protein 1;cDNA FLJ51602, highly similar to Interferon-induced guanylate-binding protein 1	P32455;B4E1L5;Q5D1D5;B4DNS2	2	1	1	1	2	0.01932	1	1	1	1	1	1	0.039616	2	NaN	0	0.039616	2	2	2	29292000	19888000	9404100
IPI00163505;IPI00215801;IPI00942853;IPI00746554;IPI00647282;IPI00514831;IPI00644764;IPI00386141;IPI00376960;IPI00376963;IPI00376962;IPI00168431;IPI00853448;IPI00879910;IPI00878725;IPI00852586;IPI00915257	IPI00163505;IPI00215801;IPI00942853;IPI00746554	Hepatocellular carcinoma protein 1;RNA-binding motif protein 39;RNA-binding protein 39;RNA-binding region-containing protein 2;Splicing factor HCC1;cDNA FLJ59214, highly similar to RNA-binding region-containing protein 2;RBM39 protein;cDNA FLJ44170 fis, clone THYMU2035319, highly similar to RNA-binding region-containing protein 2;cDNA FLJ60296, highly similar to RNA-binding region-containing prot…	HCC1;RBM39;RNPC2;DKFZp781C0423;DKFZp686C17209;DKFZp781I1140;DKFZp686A11192;hCG_38221;RP11-353C18.2-035	Isoform 1 of RNA-binding protein 39;Isoform 2 of RNA-binding protein 39;RNA binding motif protein 39;48 kDa protein	Q14498-1;Q14498;A2RRD3;B3KWX7;B4DLM0;B4E1M7;B7Z4L7;Q68DD9;Q6MZY7;Q7Z3L0;Q14498-2;B4DRA0;Q6N037;Q5QP20	17	17	17	17	44.3	1.8435e-231	15	17	15	15	17	17	0.83894	53	1.5962	25	0.65506	28	38.5	44.3	515440000	269540000	245900000
IPI00178150;IPI00556059;IPI00930520;IPI00175193	IPI00178150;IPI00556059;IPI00930520;IPI00175193	Chromokinesin-A;Chromosome-associated kinesin KIF4A;cDNA FLJ14204 fis, clone NT2RP3003138, highly similar to Chromosome-associated kinesin KIF4A;Chromosome-associated kinesin KIF4A variant;KIF4A protein;cDNA FLJ61467, highly similar to Chromosome-associated kinesin KIF4A;Chromokinesin-B;Chromosome-associated kinesin KIF4B	KIF4;KIF4A;KIF4B	Isoform 1 of Chromosome-associated kinesin KIF4A;Isoform 2 of Chromosome-associated kinesin KIF4A;cDNA FLJ61467, highly similar to Chromosome-associated kinesin KIF4A;Chromosome-associated kinesin KIF4B	O95239-1;O95239;B3KNC0;Q59HG1;O95239-2;Q6PKB2;B4DYE2;Q2VIQ3	4	18	18	18	17.4	3.2216e-58	13	16	13	13	16	16	1.025	35	1.0886	15	1.0047	20	13.1	13.9	41847000	22356000	19491000
IPI00013890;IPI00411765;IPI00000816;IPI00220642;IPI00216318;IPI00216319;IPI00018146;IPI00794254;IPI00910779;IPI00793344;IPI00789337;IPI00796727;IPI00792761;IPI00795516;IPI00640721;IPI00940628;IPI00645801;IPI00651755	IPI00013890;IPI00411765	14-3-3 protein sigma;Epithelial cell marker protein 1;Stratifin	HME1;SFN	Isoform 1 of 14-3-3 protein sigma;Isoform 2 of 14-3-3 protein sigma	P31947-1;P31947;P31947-2	18	5	5	3	25.8	1.3493e-10	4	2	4	3	2	0	0.74387	4	1.3134	2	0.3823	2	22.6	7.3	4156900	2312600	1844300
IPI00006099;IPI00935393;IPI00879994;IPI00790085;IPI00401843;IPI00880141;IPI00874269;IPI00867707;IPI00880017;IPI00791193	IPI00006099	Ribosome assembly protein BMS1 homolog;Ribosome biogenesis protein BMS1 homolog	BMS1;BMS1L;KIAA0187	Ribosome biogenesis protein BMS1 homolog	Q14692;Q5QPT5	10	23	23	23	23.5	7.9509e-95	20	15	20	20	15	15	0.99253	40	1.1165	23	0.94289	17	21	14.8	53966000	35196000	18770000
IPI00465152;IPI00916684	IPI00465152;IPI00916684	Transcription factor Sp1;Specificity protien 1;Sp1 transcription factor variant	SP1;TSFP1;Sp1	Transcription factor Sp1;Sp1 transcription factor isoform b	P08047;Q9NR52;C4PGM0;Q59EY3	2	2	2	2	5.5	1.1741e-16	2	1	2	2	1	1	1.0143	3	1.1966	2		1	5.5	3.6	6099800	3262500	2837300
IPI00412344;IPI00290439;IPI00644437	IPI00412344;IPI00290439;IPI00644437	Serine/arginine-rich protein-specific kinase 1;Serine/threonine-protein kinase SRPK1;SFRS protein kinase 1;cDNA FLJ78127, highly similar to Homo sapiens SFRS protein kinase 1 (SRPK1), mRNA;cDNA FLJ58405, highly similar to Serine/threonine-protein kinase SRPK1 (EC 2.7.11.1);SFRS protein kinase 1, isoform CRA_f	SRPK1;hCG_15775;RP3-422H11.1-003	Isoform 2 of Serine/threonine-protein kinase SRPK1;74 kDa protein;SFRS protein kinase 1	Q96SB4-2;Q96SB4;A8K8B2;B4DS61;Q5R363	3	5	5	5	11.1	3.9258e-23	3	4	3	3	4	4	1.0811	6	1.4328	2	0.9736	4	6.9	7.9	12042000	4023800	8018000
IPI00010190;IPI00946094;IPI00640806;IPI00444050;IPI00790565;IPI00894182;IPI00856119;IPI00877954	IPI00010190;IPI00946094;IPI00640806	2,4-dienoyl-CoA reductase 2;Peroxisomal 2,4-dienoyl-CoA reductase;2,4-dienoyl CoA reductase 2, peroxisomal;Putative uncharacterized protein DKFZp547I137	DECR2;PDCR;AL023881.1-008;DKFZp547I137	Isoform 1 of Peroxisomal 2,4-dienoyl-CoA reductase;2,4-dienoyl CoA reductase 2, peroxisomal;Isoform 3 of Peroxisomal 2,4-dienoyl-CoA reductase	Q9NUI1-1;Q9NUI1;Q4VXZ8;Q9NUI1-3;Q9H3W9	8	10	10	10	49.3	9.3741e-77	8	9	8	8	9	9	1.1582	19	1.5083	9	1.1252	10	34.9	44.2	88655000	35736000	52919000
IPI00154590;IPI00908705;IPI00916663;IPI00916807;IPI00916514;IPI00915819	IPI00154590;IPI00908705;IPI00916663;IPI00916807	MKI67 FHA domain-interacting nucleolar phosphoprotein;Nucleolar phosphoprotein Nopp34;Nucleolar protein interacting with the FHA domain of pKI-67;cDNA FLJ57495, highly similar to MKI67 FHA domain-interacting nucleolar phosphoprotein;Putative uncharacterized protein MKI67IP	MKI67IP;NIFK;NOPP34	MKI67 FHA domain-interacting nucleolar phosphoprotein;cDNA FLJ57495, highly similar to MKI67 FHA domain-interacting nucleolar phosphoprotein;Putative uncharacterized protein MKI67IP;Putative uncharacterized protein MKI67IP	Q9BYG3;B4DSM4;C9J6C5;C9J808	6	15	15	15	62.1	1.8019e-215	13	15	13	13	15	15	1.0633	51	1.3697	25	0.88904	26	52.2	62.1	423210000	259870000	163340000
IPI00646058;IPI00300631;IPI00942963;IPI00925702;IPI00941773	IPI00646058;IPI00300631;IPI00942963;IPI00925702	SAFB protein;Scaffold attachment factor B;cDNA FLJ76656, highly similar to Homo sapiens scaffold attachment factor B (SAFB), mRNA;cDNA FLJ59451, highly similar to Scaffold attachment factor B;cDNA FLJ54744, highly similar to Scaffold attachment factor B;cDNA FLJ59404, highly similar to Scaffold attachment factor B;HSP27 estrogen response element-TATA box-binding protein;Scaffold attachment factor…	SAFB;HAP;HET;SAFB1;DKFZp779C1727	Scaffold attachment factor B;Scaffold attachment factor B1;cDNA FLJ54745, highly similar to Scaffold attachment factor B;cDNA FLJ59523, highly similar to Scaffold attachment factor B	A0AV56;A8K329;B7Z1C7;B7Z2F6;B7Z5X3;B7ZLP6;Q15424;B7Z959;B7ZLP5;Q68DW3;B7Z5B6;B7Z2Z1	5	11	5	5	18.8	3.6348e-48	9	7	4	4	4	4	0.98514	9	1.2158	4	0.8132	5	15.4	13	12260000	6411900	5847600
IPI00028912;IPI00878017	IPI00028912;IPI00878017	Putative transcription factor DB1;Vascular endothelial zinc finger 1;Zinc finger protein 161	DB1;VEZF1;ZNF161	zinc finger protein 161;38 kDa protein	Q14119	2	4	3	3	6.9	2.4478e-07	2	3	2	2	2	2	1.2592	5	1.4949	3	0.64315	2	3.6	5.6	18167000	11510000	6657100
IPI00221093;IPI00791157;IPI00797968;IPI00478114;IPI00844369;IPI00878027	IPI00221093;IPI00791157;IPI00797968	40S ribosomal protein S17	RPS17	40S ribosomal protein S17;16 kDa protein;Similar to 40S ribosomal protein S17	P08708	6	7	7	7	60	1.7827e-57	5	7	5	5	7	7	1.5417	21	1.568	10	1.5237	11	49.6	60	115870000	31099000	84775000
IPI00554481;IPI00554611;IPI00604710;IPI00554702;IPI00554722;IPI00027493;IPI00908885	IPI00554481;IPI00554611;IPI00604710;IPI00554702;IPI00554722;IPI00027493	4F2 cell-surface antigen heavy chain;4F2 heavy chain antigen;Lymphocyte activation antigen 4F2 large subunit;cDNA FLJ54090, highly similar to 4F2 cell-surface antigen heavy chain	MDU1;SLC3A2	Isoform 4 of 4F2 cell-surface antigen heavy chain;solute carrier family 3, member 2 isoform b;Isoform 1 of 4F2 cell-surface antigen heavy chain;solute carrier family 3, member 2 isoform d;Isoform 3 of 4F2 cell-surface antigen heavy chain;Isoform 2 of 4F2 c	P08195-4;P08195;P08195-1;P08195-3;P08195-2;B4E2Z3	7	7	7	7	16.8	1.5484e-43	7	6	7	7	6	6	0.84476	13	1.3463	7	0.7892	6	16.8	13.6	55814000	16408000	39406000
IPI00908444;IPI00334344;IPI00915383;IPI00915327;IPI00915393;IPI00915309;IPI00172450;IPI00296678;IPI00556423;IPI00646849;IPI00172452;IPI00336118;IPI00216378;IPI00640362;IPI00221305;IPI00334271;IPI00219166;IPI00377174;IPI00219165;IPI00298090;IPI00215715;IPI00550056;IPI00182944;IPI00877169;IPI00183066;IPI00903230;IPI00927384;IPI00828081;IPI00910242;IPI00925128;IPI00925318	IPI00908444;IPI00334344;IPI00915383;IPI00915327;IPI00915393;IPI00915309;IPI00172450;IPI00296678;IPI00556423;IPI00646849;IPI00172452;IPI00336118;IPI00216378;IPI00640362;IPI00221305;IPI00334271;IPI00219166;IPI00377174;IPI00219165;IPI00298090;IPI00215715;IPI00550056;IPI00182944;IPI00877169;IPI00183066;IPI00903230;IPI00927384;IPI00828081	Calcium/calmodulin-dependent protein kinase type II subunit gamma;Calcium/calmodulin-dependent protein kinase II;cDNA FLJ77153, highly similar to Homo sapiens calcium/calmodulin-dependent protein kinase (CaM kinase) II gamma (CAMK2G), transcript variant 3, mRNA;Calcium/calmodulin-dependent protein kinase (CaM kinase) II gamma;Calcium/calmodulin-dependent protein kinase (CaM kinase) II gamma, isof…	CAMK2G;CAMKG;hCG_20541;RP11-574K11.6-004;RP11-574K11.6-002;RP11-574K11.6-003;CAM2;CAMK2B;CAMKB;tcag7.799;CAMK2A;CAMKA;KIAA0968;hCG_38614;CAMK2D	Isoform 6 of Calcium/calmodulin-dependent protein kinase type II gamma chain;Isoform 1 of Calcium/calmodulin-dependent protein kinase type II gamma chain;Isoform 8 of Calcium/calmodulin-dependent protein kinase type II gamma chain;Isoform 2 of Calcium/calm	Q13555-6;Q13555;Q13555-1;Q13555-8;Q13280;Q13555-2;Q13555-9;Q13555-7;Q13555-4;A8K6N9;Q13555-5;Q13555-3;Q5SWX3;O00561;Q5SWX4;B3KY86;Q8WU40;Q13554-1;Q13554;A4D2J9;Q13554-2;A4D2K0;B7Z1Z6;Q53H78;Q13554-5;A4D2K5;Q13554-3;Q13554-6;Q9UQM7-1;Q9UQM7;A8K161;Q8IWE0;Q9UQM7-2;Q13554-4;Q7LDD5;Q13554-7;B3KTH7;C9J5I0;Q4G1A8	31	4	4	2	9	9.0836e-40	3	4	3	2	4	2	1.2116	7	1.2629	3	1.1258	4	5.8	9	8092500	3115700	4976700
IPI00183626;IPI00334175;IPI00179964;IPI00556157;IPI00413691	IPI00183626;IPI00334175;IPI00179964;IPI00556157	Polypyrimidine tract binding protein 1;Polypyrimidine tract binding protein 1, isoform CRA_c;57 kDa RNA-binding protein PPTB-1;Heterogeneous nuclear ribonucleoprotein I;Polypyrimidine tract-binding protein 1;Polypyrimidine tract-binding protein 1 isoform c variant	hCG_20560;PTBP1;PTB	polypyrimidine tract-binding protein 1 isoform a;Isoform 2 of Polypyrimidine tract-binding protein 1;Isoform 1 of Polypyrimidine tract-binding protein 1;Polypyrimidine tract-binding protein 1 isoform c variant (Fragment)	Q9BUQ0;P26599-2;P26599;P26599-1;Q59H49	5	19	19	17	60.7	0	18	18	18	16	18	16	0.94557	92	1.362	45	0.70498	47	57.8	56.4	1556300000	843000000	713290000
IPI00101186;IPI00294794;IPI00940901	IPI00101186;IPI00294794;IPI00940901	RRP12-like protein;cDNA FLJ12434 fis, clone NT2RM1000037, highly similar to Homo sapiens KIAA0690 protein;cDNA FLJ32052 fis, clone NTONG2001532, weakly similar to NEUROFILAMENT TRIPLET M PROTEIN;cDNA FLJ16235 fis, clone FEBRA2028516;cDNA FLJ58506	KIAA0690;RRP12	Isoform 1 of RRP12-like protein;ribosomal RNA processing 12 homolog isoform 2;Isoform 2 of RRP12-like protein	Q5JTH9-1;Q5JTH9;B3KMR5;B3KPQ2;B3KY97;B4DK00;Q5JTH9-2	3	42	42	42	42.9	7.0889e-197	26	36	26	26	36	36	1.0464	80	1.1855	36	0.90554	44	25.3	36.9	251890000	84585000	167310000
IPI00847415;IPI00298896;IPI00219341;IPI00902581;IPI00798255;IPI00556473;IPI00910193;IPI00219340	IPI00847415;IPI00298896;IPI00219341;IPI00902581;IPI00798255;IPI00556473	CDC-like kinase 3;Dual specificity protein kinase CLK3;cDNA FLJ76915, highly similar to Homo sapiens CDC-like kinase 3 (CLK3), transcript variant phclk3, mRNA;cDNA FLJ34373 fis, clone FEBRA2017333, highly similar to Dual specificity protein kinase CLK3 (EC 2.7.12.1);CDC-like kinase 3, isoform CRA_c;cDNA FLJ38796 fis, clone LIVER2004514, highly similar to Dual specificity protein kinase CLK3 (EC 2…	CLK3;hCG_1739025	Isoform 4 of Dual specificity protein kinase CLK3;Isoform 1 of Dual specificity protein kinase CLK3;Isoform 3 of Dual specificity protein kinase CLK3;56 kDa protein;50 kDa protein;cDNA FLJ40663 fis, clone THYMU2020289, highly similar to Dual specificity pr	P49761-4;P49761;A8K7G8;B3KRI8;P49761-1;P49761-3;B3KTV2;B3KUU7;B3KVF3;B4DES4;Q59FC5	8	14	14	14	28.8	3.5341e-74	12	12	12	12	12	12	0.8929	28	1.2577	12	0.77822	16	25.7	24.9	341960000	110320000	231640000
IPI00031679;IPI00794701;IPI00945551;IPI00795094;IPI00946594	IPI00031679;IPI00794701;IPI00945551	Uncharacterized protein C3orf26;cDNA FLJ58983;Putative uncharacterized protein C3orf26	C3orf26	Uncharacterized protein C3orf26;hypothetical protein LOC84319 isoform 2;Putative uncharacterized protein C3orf26	Q9BQ75;B4DUM1;C9J384	5	13	13	13	40.9	1.0952e-36	11	9	11	11	9	9	1.1082	26	1.5294	12	0.91776	14	37.6	31.5	72769000	22151000	50618000
IPI00019488	IPI00019488	BRMS2;U3 small nucleolar ribonucleoprotein protein IMP3;Mitochondrial ribosomal protein S4	C15orf12;IMP3;MRPS4	U3 small nucleolar ribonucleoprotein protein IMP3	Q9NV31;Q96Q46	1	7	7	7	52.7	3.8632e-41	5	6	5	5	6	6	0.95732	11	1.4023	5	0.83456	6	35.9	42.9	26449000	12606000	13843000
IPI00216230;IPI00830089	IPI00216230	Lamina-associated polypeptide 2, isoform alpha;Splenin;Thymopentin;Thymopoietin;Thymopoietin isoform alpha;Thymopoietin-related peptide isoform alpha;TP5	LAP2;TMPO	Lamina-associated polypeptide 2, isoform alpha	P42166	2	26	26	18	56.5	1.2524e-288	22	23	22	14	23	15	0.83005	76	1.3719	36	0.70945	40	49.3	48.6	744980000	253170000	491810000
IPI00291093	IPI00291093	DNA-directed RNA polymerase II 23 kDa polypeptide;DNA-directed RNA polymerase II subunit E;DNA-directed RNA polymerases I, II, and III subunit RPABC1;RPB5 homolog;XAP4;cDNA FLJ55074, highly similar to DNA-directed RNA polymerase II 23 kDa polypeptide (EC 2.7.7.6);Polymerase (RNA) II (DNA directed) polypeptide E, 25kDa, isoform CRA_c	POLR2E;hCG_21572	DNA-directed RNA polymerases I, II, and III subunit RPABC1	P19388;B4DJ89	1	4	4	4	23.8	4.3765e-61	3	4	3	3	4	4	0.9566	10	1.5896	5	0.74197	5	19	23.8	15731000	6427800	9303300
IPI00000656;IPI00935784;IPI00843937;IPI00790071	IPI00000656;IPI00935784	Cohesin loading complex subunit SCC4 homolog;Protein MAU-2;R29828_1	KIAA0892;SCC4	Isoform 1 of Cohesin loading complex subunit SCC4 homolog;R29828_1 (Fragment)	Q9Y6X3-1;Q9Y6X3;Q9Y4B3	4	3	3	3	4.7	3.5166e-08	3	2	3	3	2	2	1.011	5	1.1776	2	0.82268	3	4.7	3.6	4113000	2644700	1468300
IPI00852940;IPI00939950;IPI00893138	IPI00852940;IPI00939950;IPI00893138	Leukocyte receptor cluster member 9;Leukocyte receptor cluster (LRC) member 9	LENG9;XXbac-BCX535A19.4-001	leukocyte receptor cluster (LRC) member 9;Leukocyte receptor cluster member 9;Leukocyte receptor cluster (LRC) member 9	B2VAM3;Q96B70;B0VJZ1	3	2	2	2	5.6	4.3639e-05	2	1	2	2	1	1	1.1953	2	1.1953	2		0	5.6	3	7268900	7268900	0
IPI00465044	IPI00465044	Protein RCC2;RCC1-like protein TD-60;Telophase disk protein of 60 kDa;RCC2 protein	KIAA1470;RCC2;TD60	Protein RCC2	Q9P258;A5PLK7	1	24	24	24	64.2	3.3751e-241	18	24	18	18	24	24	0.83987	63	1.2977	28	0.73922	35	47.5	64.2	770280000	247460000	522820000
IPI00301323;IPI00555700;IPI00657846	IPI00301323	ATP-dependent RNA helicase DDX18;DEAD box protein 18;Myc-regulated DEAD box protein;Putative uncharacterized protein DDX18;cDNA FLJ33908 fis, clone CTONG2008518, highly similar to DEAD/H (Asp-Glu-Ala-Asp/His) box polypeptide 18	DDX18	ATP-dependent RNA helicase DDX18	Q9NVP1;Q4ZG72;Q53TI6;Q8N254	3	37	37	37	63.1	0	30	35	30	30	35	35	1	155	1.4518	75	0.75771	80	56.1	62.1	7263800000	2951100000	4312600000
IPI00418471;IPI00552689;IPI00465084	IPI00418471	Vimentin;Vimentin variant 3;Vimentin variant 4;cDNA FLJ34494 fis, clone HLUNG2005030, highly similar to VIMENTIN;Vimentin variant	VIM	Vimentin	P08670;B0YJC4;B0YJC5;B3KRK8;Q53HU8	3	8	7	6	17.4	1.1659e-16	7	5	6	5	4	4	1.2808	7	1.3389	5	0.49855	2	15	10.9	59876000	52795000	7080400
IPI00792837;IPI00935311;IPI00013457;IPI00219759;IPI00788670;IPI00219760;IPI00925888	IPI00792837;IPI00935311;IPI00013457;IPI00219759;IPI00788670;IPI00219760;IPI00925888	Zinc finger protein 207 variant;Zinc finger protein 207;Putative uncharacterized protein ZNF207;Putative uncharacterized protein DKFZp761N202;cDNA FLJ58272, highly similar to Zinc finger protein 207	ZNF207;DKFZp761N202	zinc finger protein 207 isoform c;Zinc finger, C2H2-type domain containing protein;Isoform 1 of Zinc finger protein 207;Isoform 2 of Zinc finger protein 207;Putative uncharacterized protein ZNF207;Isoform 3 of Zinc finger protein 207;cDNA FLJ58272, highly	Q59G94;O43670-1;O43670;O43670-2;A8MTG3;O43670-3;Q8N395;B4DQT7	7	3	3	3	7.7	6.3214e-20	3	3	3	3	3	3	0.75607	9	1.3029	3	0.68514	6	7.7	7.7	74848000	18265000	56583000
IPI00550239	IPI00550239	Histone H1;Histone H1(0);Histone H1.0;cDNA FLJ54804, highly similar to Histone H1.0	H1F0;H1FV	Histone H1.0	P07305;B4DRD6	1	5	5	5	19.1	5.6562e-15	3	5	3	3	5	5	1.1261	9	1.2784	3	1.1157	6	12.4	19.1	6319200	1716900	4602400
IPI00300222;IPI00183699;IPI00877648;IPI00442504;IPI00880126	IPI00300222;IPI00183699;IPI00877648;IPI00442504	Bobby sox homolog;HMG box transcription factor BBX;HMG box-containing protein 2;cDNA FLJ78675, highly similar to Homo sapiens stroma HMG-box containing protein (HBP2) mRNA;cDNA: FLJ22429 fis, clone HRC09084;cDNA: FLJ22291 fis, clone HRC04410;Putative uncharacterized protein BBX;HSPC339;cDNA FLJ27117 fis, clone SPL06311	BBX;HBP2	Isoform 1 of HMG box transcription factor BBX;Isoform 2 of HMG box transcription factor BBX;Putative uncharacterized protein BBX;cDNA FLJ27117 fis, clone SPL06311	Q8WY36-1;Q8WY36;A8K6U2;Q9H6A7;Q8WY36-2;Q9H6G9;C9JA69;Q9P043;Q6ZNU6	5	6	6	6	9.1	2.0451e-29	5	6	5	5	6	6	1.0733	13	1.3534	6	0.99913	7	7.1	9.1	52880000	38783000	14097000
IPI00026689;IPI00908424;IPI00073536	IPI00026689;IPI00908424;IPI00073536	Cell division control protein 2 homolog;Cyclin-dependent kinase 1;p34 protein kinase;Putative uncharacterized protein DKFZp686L20222;cDNA FLJ50170, highly similar to Cell division control protein 2 homolog (EC 2.7.11.22)	CDC2;DKFZp686L20222	Putative uncharacterized protein DKFZp686L20222;cell division cycle 2 isoform 3;Isoform 2 of Cell division control protein 2 homolog	P06493-1;P06493;Q5H9N4;C9J497;P06493-2;B7Z3D6	3	9	9	7	40.6	2.8584e-31	9	7	9	7	7	5	1.1858	26	1.4198	12	0.93253	14	40.6	31.4	47184000	19865000	27319000
IPI00328794	IPI00328794	Coiled-coil domain-containing protein 84	CCDC84;DLNB14	Coiled-coil domain-containing protein 84	Q86UT8	1	5	5	5	18.1	3.1963e-32	5	5	5	5	5	5	0.70081	15	1.2119	7	0.58269	8	18.1	18.1	57013000	34165000	22848000
IPI00032140;IPI00910487	IPI00032140;IPI00910487	47 kDa heat shock protein;Arsenic-transactivated protein 3;Cell proliferation-inducing gene 14 protein;Collagen-binding protein;Rheumatoid arthritis-related antigen RA-A47;Serpin H1;cDNA FLJ78501, highly similar to Homo sapiens serpin peptidase inhibitor, clade H (heat shock protein 47), member 1, (collagen binding protein 1) (SERPINH1), mRNA;Rheumatoid arthritis related antigen RA-A47;cDNA FLJ52…	CBP1;CBP2;HSP47;PIG14;SERPINH1;SERPINH2;ra-a47	Serpin H1;cDNA FLJ52569, highly similar to Collagen-binding protein 2	P50454;A8K259;Q9NPA9;B4DN87	2	4	4	4	15.6	2.3083e-27	3	2	3	3	2	2	0.65316	6	1.1302	3	0.28237	3	12.9	5.7	8860700	3928400	4932200
IPI00012066;IPI00796337;IPI00790627;IPI00470509;IPI00216689;IPI00791223;IPI00788837;IPI00900327;IPI00795754;IPI00796442;IPI00790019;IPI00027970;IPI00410587;IPI00550365;IPI00167750;IPI00101278;IPI00410586;IPI00941606;IPI00789448	IPI00012066;IPI00796337;IPI00790627;IPI00470509;IPI00216689;IPI00791223;IPI00788837;IPI00900327;IPI00795754	cDNA FLJ77432, highly similar to Homo sapiens poly(rC) binding protein 2 (PCBP2), transcript variant 2, mRNA;Poly(RC) binding protein 2, isoform CRA_b;Poly(RC)-binding protein 2 isoform b variant;Poly(RC) binding protein 2;Poly(RC) binding protein 2, isoform CRA_d;Poly(RC) binding protein 2, isoform CRA_a;Alpha-CP2;Heterogeneous nuclear ribonucleoprotein E2;Poly(rC)-binding protein 2;PCBP2 protei…	hCG_2017557;PCBP2	poly(rC) binding protein 2 isoform b;poly(rC) binding protein 2 isoform a;poly(rC) binding protein 2 isoform e;poly(rC) binding protein 2 isoform c;Poly(rC)-binding protein 2;poly(rC) binding protein 2 isoform f;cDNA FLJ54752, highly similar to Poly(rC)-bi	A8K7X6;Q59HD4;Q6IPF4;Q68Y55;Q15366;Q32Q82;B4DRD7;B4DLC0;B4DXP5	19	16	13	13	67.4	1.5434e-227	11	16	8	8	13	13	0.80467	28	1.3005	10	0.77901	18	44.5	67.4	317080000	103990000	213090000
IPI00003739;IPI00012192;IPI00641167	IPI00003739	DEAD box protein 49;Probable ATP-dependent RNA helicase DDX49;cDNA FLJ77346, highly similar to Homo sapiens DEAD (Asp-Glu-Ala-Asp) box polypeptide 49 (DDX49), mRNA;cDNA FLJ10432 fis, clone NT2RP1000470, weakly similar to PUTATIVE ATP-DEPENDENT RNA HELICASE T26G10.1 IN CHROMOSOME III	DDX49	Probable ATP-dependent RNA helicase DDX49	Q9Y6V7;A8K7A1;Q9NVY6	3	9	9	9	24	6.7027e-77	7	7	7	7	7	7	1.0308	12	1.2847	7	0.93905	5	20.1	16.1	25803000	16654000	9149000
IPI00009371;IPI00645152	IPI00009371;IPI00645152	Inositol-1,3,4,5,6-pentakisphosphate 2-kinase;Inositol-pentakisphosphate 2-kinase;Ins(1,3,4,5,6)P5 2-kinase;IPK1 homolog;cDNA FLJ41700 fis, clone HCHON2005802, highly similar to Inositol-pentakisphosphate 2-kinase	C9orf12;IPPK	Inositol-pentakisphosphate 2-kinase;cDNA FLJ41700 fis, clone HCHON2005802, highly similar to Inositol-pentakisphosphate 2-kinase	Q9H8X2;B3KVX7	2	4	4	4	10	9.7236e-09	2	4	2	2	4	4	0.64587	6	1.2252	2	0.51537	4	5.1	10	18701000	6460000	12241000
IPI00789551;IPI00017297;IPI00470923	IPI00789551;IPI00017297	Putative uncharacterized protein MATR3;Matrin-3;cDNA FLJ10526 fis, clone NT2RP2000931, highly similar to Matrin-3;cDNA FLJ55637, highly similar to Matrin-3;cDNA FLJ53172, highly similar to Matrin-3;cDNA, FLJ79319, highly similar to Matrin-3;Putative uncharacterized protein DKFZp686K0542;Putative uncharacterized protein DKFZp686K23100;Clone CDABP0107 mRNA sequence	MATR3;KIAA0723;DKFZp686K0542;DKFZp686K23100	Putative uncharacterized protein MATR3;Matrin-3	A8MXP9;P43243;B3KM87;B4DF66;B4DRS1;B7ZAV5;Q5CZA7;Q68D11;Q9H4N1	3	21	21	21	27.8	2.7842e-265	19	17	19	19	17	17	0.85617	56	1.4458	27	0.68247	29	26	24.7	703420000	301770000	401660000
IPI00292537;IPI00788987	IPI00292537;IPI00788987	DNA-binding factor KBF1;EBP-1;Nuclear factor NF-kappa-B p105 subunit;Nuclear factor NF-kappa-B p50 subunit;Nuclear factor of kappa light polypeptide gene enhancer in B-cells 1;cDNA FLJ78654, highly similar to Homo sapiens nuclear factor of kappa light polypeptide gene enhancer in B-cells 1 (p105) (NFKB1), mRNA;cDNA FLJ16470 fis, clone BRHIP3009181, highly similar to NUCLEAR FACTOR NF-KAPPA-B P105…	NFKB1	Isoform 2 of Nuclear factor NF-kappa-B p105 subunit;Isoform 1 of Nuclear factor NF-kappa-B p105 subunit	P19838-2;P19838;A8K5Y5;P19838-1;B3KVE8	2	5	5	5	9.3	2.5938e-20	2	4	2	2	4	4	1.1433	6	1.2648	2	0.96984	4	3.9	7.7	8273000	3440700	4832300
IPI00019997;IPI00005824;IPI00005566;IPI00793366	IPI00019997;IPI00005824	Mammalian lin-seven protein 3;Protein lin-7 homolog C;Vertebrate lin-7 homolog 3;Lin-7 homolog C variant;Mammalian lin-seven protein 1;Protein lin-7 homolog A;Tax interaction protein 33;Vertebrate lin-7 homolog 1	LIN7C;MALS3;VELI3;LIN7A;MALS1;VELI1	Lin-7 homolog C;Lin-7 homolog A	Q9NUP9;Q53FX5;O14910	4	4	4	4	19.3	2.1994e-25	3	4	3	3	4	4	1.0888	6	1.3111	3	0.86398	3	15.7	19.3	5523000	2224700	3298300
IPI00031661	IPI00031661	NOC4-like protein;Nucleolar complex protein 4 homolog;Nucleolar complex-associated protein 4-like protein	NOC4L	Nucleolar complex protein 4 homolog	Q9BVI4	1	21	21	21	57.4	4.0624e-151	16	18	16	16	18	18	1.0083	39	1.2112	19	0.83832	20	45.2	50	129280000	55448000	73834000
IPI00020021;IPI00909779;IPI00942944;IPI00425937	IPI00020021;IPI00909779;IPI00942944	Protein DEK;cDNA FLJ51914, highly similar to Protein DEK;cDNA FLJ53031, highly similar to Protein DEK;cDNA FLJ52337, highly similar to Protein DEK	DEK	Protein DEK;cDNA FLJ53031, highly similar to Protein DEK;DEK oncogene isoform 2	P35659;B2R6K6;B4DNW3;B4DFG0;B4DN37	4	13	13	13	37.1	1.9598e-144	11	12	11	11	12	12	1.0538	42	1.3156	19	0.95617	23	33.1	34.7	409840000	196200000	213650000
IPI00005492	IPI00005492	BMP2-induced 3-kb gene protein;WD repeat-containing protein 5	BIG3;WDR5	WD repeat-containing protein 5	P61964	1	8	8	8	37.4	1.6281e-70	5	7	5	5	7	7	0.90543	12	1.1983	5	0.80285	7	21	33.5	241100000	26289000	214810000
IPI00003309;IPI00927876;IPI00924545;IPI00927044;IPI00927637;IPI00790361;IPI00791019;IPI00791273	IPI00003309;IPI00927876;IPI00924545;IPI00927044	DNA-directed RNA polymerase II subunit H;DNA-directed RNA polymerases I, II, and III 17.1 kDa polypeptide;DNA-directed RNA polymerases I, II, and III subunit RPABC3;RPB17;RPB8 homolog;Putative uncharacterized protein POLR2H	POLR2H	DNA-directed RNA polymerases I, II, and III subunit RPABC3;Putative uncharacterized protein POLR2H;Putative uncharacterized protein POLR2H;Putative uncharacterized protein POLR2H	P52434;C9JLU1;C9JBJ6;C9JCU7	8	5	5	5	43.3	1.0233e-29	3	4	3	3	4	4	0.76058	7	1.4267	3	0.69538	4	25.3	34.7	47582000	13029000	34553000
IPI00291467;IPI00022891;IPI00645646;IPI00556601	IPI00291467;IPI00022891;IPI00645646	Adenine nucleotide translocator 3;ADP,ATP carrier protein 3;ADP,ATP carrier protein, isoform T2;ADP/ATP translocase 3;Solute carrier family 25 member 6;ADP,ATP carrier protein, liver isoform T2 variant;cDNA, FLJ92654, highly similar to Homo sapiens solute carrier family 25 (mitochondrial carrier; adenine nucleotide translocator), member 6 (SLC25A6), mRNA;SLC25A6 protein;Solute carrier family 25 (…	ANT3;CDABP0051;SLC25A6;hCG_1746794;ANT1;SLC25A4	ADP/ATP translocase 3;ADP/ATP translocase 1;17 kDa protein	P12236;Q59EI9;Q6I9V5;P12235;A8K787	4	12	3	3	37.9	9.948e-46	11	9	3	3	2	2	1.4107	5	1.5011	3	0.64527	2	34.9	32.2	28156000	10524000	17631000
IPI00439548;IPI00100291;IPI00514505;IPI00917046;IPI00646676;IPI00143877;IPI00645341;IPI00646075	IPI00439548;IPI00100291;IPI00514505;IPI00917046;IPI00646676	BCL-6 corepressor;cDNA FLJ38041 fis, clone CTONG2013986, highly similar to BCoR protein;Putative uncharacterized protein BCOR	BCOR;KIAA1575	Isoform 1 of BCL-6 corepressor;Isoform 2 of BCL-6 corepressor;Isoform 4 of BCL-6 corepressor;Putative uncharacterized protein BCOR;Putative uncharacterized protein BCOR	Q6W2J9-1;Q6W2J9;B3KTC2;Q6W2J9-2;Q6W2J9-4;A6NE70;C9JR43	8	7	7	6	5.2	1.9664e-18	5	4	5	4	4	4	0.90799	8	1.1698	4	0.69053	4	3.3	3.1	19891000	14685000	5205500
IPI00000155;IPI00647648;IPI00647134;IPI00644210	IPI00000155;IPI00647648;IPI00647134;IPI00644210	3-hydroxyisobutyrate dehydrogenase-like protein;Cytokine-like nuclear factor N-PAC;Glyoxylate reductase 1 homolog;Nuclear protein NP60;Nuclear protein of 60 kDa;Putative oxidoreductase GLYR1	GLYR1;HIBDL;NP60	Isoform 1 of Putative oxidoreductase GLYR1;Isoform 2 of Putative oxidoreductase GLYR1;Isoform 3 of Putative oxidoreductase GLYR1;Isoform 4 of Putative oxidoreductase GLYR1	Q49A26-1;Q49A26;Q49A26-2;Q49A26-3;Q49A26-4	4	26	2	2	60.8	0	21	25	2	2	2	2	1.3253	7	1.3873	4	1.0234	3	47.4	60.6	213370000	129510000	83861000
IPI00022150;IPI00908438;IPI00163602;IPI00022149;IPI00922583;IPI00419692;IPI00909663;IPI00943568;IPI00029009;IPI00844583;IPI00304025;IPI00465236	IPI00022150;IPI00908438;IPI00163602;IPI00022149;IPI00922583;IPI00419692;IPI00909663	68 kDa type I phosphatidylinositol-4-phosphate 5-kinase alpha;Phosphatidylinositol-4-phosphate 5-kinase type I alpha;Phosphatidylinositol-4-phosphate 5-kinase type-1 alpha;Phosphatidylinositol-4-phosphate 5-kinase, type I, alpha;cDNA FLJ58137, highly similar to Phosphatidylinositol-4-phosphate 5-kinase type-1 alpha (EC 2.7.1.68);Putative PIP5K1A and PSMD4-like protein;cDNA FLJ59099, highly simila…	PIP5K1A;RP11-68I18.9-015;PIPSL;PSMD4P2	Isoform 1 of Phosphatidylinositol-4-phosphate 5-kinase type-1 alpha;Phosphatidylinositol-4-phosphate 5-kinase, type I, alpha;Isoform 3 of Phosphatidylinositol-4-phosphate 5-kinase type-1 alpha;Isoform 2 of Phosphatidylinositol-4-phosphate 5-kinase type-1 a	Q99755-1;Q99755;A6PW57;Q99755-3;P78517;Q99755-2;B4DIN0;A2A3N6;B4DY52	12	7	7	7	14.6	4.0955e-33	3	7	3	3	7	7	1.0891	10	1.0624	3	1.2647	7	6.8	14.6	53486000	2674100	50812000
IPI00216654;IPI00292387	IPI00216654;IPI00292387	140 kDa nucleolar phosphoprotein;Hepatitis C virus NS5A-transactivated protein 13;Nucleolar 130 kDa protein;Nucleolar and coiled-body phosphoprotein 1;Nucleolar phosphoprotein p130;cDNA, FLJ95131, highly similar to Homo sapiens nucleolar and coiled-body phosphoprotein 1 (NOLC1), mRNA;cDNA FLJ32193 fis, clone PLACE6002345, highly similar to Nucleolar phosphoprotein p130;NOLC1 protein;Nucleolar and…	KIAA0035;NOLC1;NS5ATP13;hCG_25636	Isoform Beta of Nucleolar phosphoprotein p130;Isoform Alpha of Nucleolar phosphoprotein p130	Q14978-2;Q14978;B2RAU8;Q14978-1;Q96J17	2	26	26	3	27.6	1.3445e-156	25	23	25	3	23	2	1.2126	120	1.3755	61	1.0347	59	26.7	27.4	55447000000	32516000000	22931000000
IPI00031530;IPI00643651;IPI00909639	IPI00031530;IPI00643651;IPI00909639	Sodium channel modifier 1;cDNA FLJ56585, highly similar to Homo sapiens sodium channel modifier 1 (SCNM1), transcript variant 1, mRNA	SCNM1	Isoform 1 of Sodium channel modifier 1;Isoform 2 of Sodium channel modifier 1;cDNA FLJ56585, highly similar to Homo sapiens sodium channel modifier 1 (SCNM1), transcript variant 1, mRNA	Q9BWG6-1;Q9BWG6;Q9BWG6-2;B4DWR1	3	2	2	2	11.7	0.0083113	1	1	1	1	1	1	0.81931	2	NaN	1	NaN	1	3.9	7.8	2881200	240450	2640700
IPI00759562;IPI00413659;IPI00936011	IPI00759562;IPI00413659;IPI00936011	Alkylated DNA repair protein alkB homolog 5;Probable alpha-ketoglutarate-dependent dioxygenase ABH5;cDNA FLJ51727, highly similar to Alkylated repair protein alkB	ABH5;ALKBH5;OFOXD1	Isoform 1 of Alkylated DNA repair protein alkB homolog 5;Isoform 2 of Alkylated DNA repair protein alkB homolog 5;cDNA FLJ51727, highly similar to Alkylated repair protein alkB	Q6P6C2-1;Q6P6C2;Q6P6C2-2;B4DVJ4	3	4	4	4	12.4	1.0314e-34	3	4	3	3	4	4	0.9015	7	1.0328	3	0.75108	4	10.9	12.4	14457000	7295400	7161200
IPI00170503;IPI00900278;IPI00788883;IPI00910480	IPI00170503;IPI00900278	UPF0629 protein C17orf42	C17orf42	Isoform 1 of UPF0629 protein C17orf42;Isoform 2 of UPF0629 protein C17orf42	Q96QE5-1;Q96QE5;Q96QE5-3	4	8	8	8	25.6	1.2355e-48	3	8	3	3	8	8	1.5275	9	1.2861	3	1.5773	6	11.4	25.6	20111000	5726200	14385000
IPI00003881	IPI00003881	Heterogeneous nuclear ribonucleoprotein F;Heterogeneous nuclear ribonucleoprotein F, N-terminally processed;Nucleolin-like protein mcs94-1;cDNA FLJ57121, highly similar to Heterogeneous nuclear ribonucleoprotein F	HNRNPF;HNRPF;OK/SW-cl.23	Heterogeneous nuclear ribonucleoprotein F	P52597;B4DKS8;Q8NI96	1	18	18	16	58.8	1.8122e-223	16	16	16	14	16	14	0.96357	84	1.372	40	0.74843	44	52.3	52	2616000000	955430000	1660500000
IPI00299404;IPI00478330;IPI00643244	IPI00299404	Epiligrin subunit bata;Kalinin B1 chain;Kalinin subunit beta;Laminin B1k chain;Laminin subunit beta-3;Laminin-5 subunit beta;Nicein subunit beta	LAMB3;LAMNB1	Laminin subunit beta-3	Q13751	3	10	10	10	12.5	2.6693e-57	6	9	6	6	9	9	1.047	25	1.0916	10	1.047	15	7.3	11.6	137770000	11351000	126420000
IPI00022613;IPI00743803	IPI00022613;IPI00743803	Nucleolar complex protein 14;Nucleolar protein 14;cDNA FLJ76065;NOP14 protein	C4orf9;NOL14;NOP14;RES4-25	Isoform 1 of Nucleolar protein 14;Isoform 2 of Nucleolar protein 14	P78316-1;P78316;A8KA74;P78316-2;Q96GC8	2	12	12	12	17.7	2.4002e-60	7	12	7	7	12	12	0.89459	17	1.2398	7	0.78549	10	11.9	17.7	69336000	23177000	46160000
IPI00915022;IPI00158615;IPI00853065;IPI00894153;IPI00894557	IPI00915022;IPI00158615	hTREX120;THO complex subunit 2;cDNA FLJ61096, highly similar to THO complex subunit 2;THO complex 2;THOC2 protein	CXorf3;THOC2;RP5-1189B24.5-003	Isoform 1 of THO complex subunit 2;THO complex subunit 2	Q8NI27-1;Q8NI27;B4DKZ6;Q8NI27-2;B7ZBA1;Q6P441	5	16	16	16	11	1.4445e-48	10	15	10	10	15	15	0.74715	24	1.1385	9	0.66778	15	7.5	10.2	23900000	10419000	13481000
IPI00306400;IPI00791530;IPI00853466	IPI00306400	Kinesin-like protein 2;Kinesin-like protein KIFC1;Kinesin-related protein HSET;cDNA FLJ53841, highly similar to Kinesin-like protein KIFC1;cDNA FLJ54292, highly similar to Kinesin-like protein KIFC1	HSET;KIFC1;KNSL2	Kinesin-like protein KIFC1	Q9BW19;B4DMA8;B4E063	3	8	8	8	18.4	1.9586e-147	3	7	3	3	7	7	0.92298	10	1.1336	3	0.86873	7	5.3	16.6	29895000	8257000	21638000
IPI00016610	IPI00016610	Alpha-CP1;Heterogeneous nuclear ribonucleoprotein E1;Nucleic acid-binding protein SUB2.3;Poly(rC)-binding protein 1;cDNA, FLJ94964, highly similar to Homo sapiens poly(rC) binding protein 1 (PCBP1), mRNA;Poly(RC) binding protein 1;Putative uncharacterized protein PCBP1	PCBP1;hCG_1776997	Poly(rC)-binding protein 1	Q15365;Q53SS8	1	16	16	13	74.4	3.7737e-237	13	16	13	10	16	13	0.85717	56	1.1318	25	0.73544	31	52.8	74.4	644090000	262830000	381250000
IPI00012149;IPI00927397;IPI00942621;IPI00937834	IPI00012149;IPI00927397	M phase phosphoprotein 10;U3 small nucleolar ribonucleoprotein protein MPP10;cDNA FLJ32300 fis, clone PROST2002227, highly similar to U3 small nucleolar ribonucleoprotein protein MPP10;Putative uncharacterized protein MPHOSPH10	MPHOSPH10;MPP10	U3 small nucleolar ribonucleoprotein protein MPP10;Putative uncharacterized protein MPHOSPH10	O00566;B3KPV5;C9JX83	4	6	6	6	13.7	3.481e-35	5	3	5	5	3	3	1.2028	9	1.2306	5	1.047	4	11	7.3	49856000	13186000	36670000
IPI00930343;IPI00021428;IPI00023006;IPI00922693;IPI00008603;IPI00025416;IPI00514530;IPI00414057;IPI00954527;IPI00921887;IPI00645534;IPI00917820;IPI00917457;IPI00917282	IPI00930343;IPI00021428;IPI00023006;IPI00922693;IPI00008603;IPI00025416;IPI00514530;IPI00414057;IPI00954527;IPI00921887;IPI00645534;IPI00917820;IPI00917457;IPI00917282	cDNA FLJ78096, highly similar to Homo sapiens actin, alpha, cardiac muscle (ACTC), mRNA;Actin, alpha skeletal muscle;Alpha-actin-1;Actin, alpha cardiac muscle 1;Alpha-cardiac actin;cDNA FLJ53662, highly similar to Actin, alpha skeletal muscle;Actin, aortic smooth muscle;Alpha-actin-2;Cell growth-inhibiting gene 46 protein;cDNA FLJ32030 fis, clone NTONG2000040, highly similar to Actin, alpha cardi…	ACTA;ACTA1;ACTC;ACTC1;ACTA2;ACTSA;ACTVS;GIG46;ACT;ACTA3;ACTG2;ACTL3;ACTSG;RP5-1068B5.2-003;RP11-399O19.2-002	cDNA FLJ78096, highly similar to Homo sapiens actin, alpha, cardiac muscle (ACTC), mRNA;Actin, alpha skeletal muscle;Actin, alpha cardiac muscle 1;cDNA FLJ53662, highly similar to Actin, alpha skeletal muscle;Actin, aortic smooth muscle;Actin, gamma-enteri	A8K3K1;P68133;P68032;B7Z6P1;P62736;B3KPP5;B4DUI8;Q562S2;P63267;B3KW67;A6NL76;Q5T8M8;Q7Z7J6;Q13707;B7Z6I1;Q5T9N7;C9JFL5;B8ZZJ2;C9JAR9	14	12	1	1	31.6	2.921e-80	11	11	1	1	1	1	0.55238	5	1.1764	3	0.47465	2	29.7	31	45487000	20635000	24852000
IPI00000015;IPI00908618	IPI00000015;IPI00908618	Pre-mRNA-splicing factor SRP75;Splicing factor, arginine/serine-rich 4;SRP001LB;cDNA FLJ76859, highly similar to Homo sapiens splicing factor, arginine/serine-rich 4 (SFRS4), mRNA;Splicing factor, arginine/serine-rich 4, isoform CRA_b;Splicing factor, arginine/serine-rich 4 variant;cDNA FLJ50118, highly similar to Splicing factor, arginine/serine-rich 4	SFRS4;SRP75;hCG_23483	Splicing factor, arginine/serine-rich 4;cDNA FLJ50118, highly similar to Splicing factor, arginine/serine-rich 4	Q08170;A8K644;Q53F45;Q59EF5;B4DEM8	2	7	2	2	14.8	6.0903e-44	6	6	2	2	1	1	1.3131	4	1.5609	3		1	13.4	11.9	49307000	45998000	3308200
IPI00217899;IPI00789276	IPI00217899;IPI00789276	E3 ubiquitin-protein ligase RNF168;RING finger protein 168	RNF168	E3 ubiquitin-protein ligase RNF168;46 kDa protein	Q8IYW5	2	2	2	2	3.3	5.2183e-05	2	2	2	2	2	2	1.2172	4	1.0004	2	1.3149	2	3.3	3.3	4777100	1676900	3100200
IPI00107753;IPI00107752;IPI00107751;IPI00107749;IPI00107750;IPI00006721;IPI00375150;IPI00375149;IPI00852888;IPI00852935;IPI00797011	IPI00107753;IPI00107752;IPI00107751;IPI00107749;IPI00107750;IPI00006721;IPI00375150;IPI00375149	Dynamin-like 120 kDa protein, form S1;Dynamin-like 120 kDa protein, mitochondrial;Optic atrophy protein 1;OPA1 protein	KIAA0567;OPA1	optic atrophy 1 isoform 8;Isoform 2 of Dynamin-like 120 kDa protein, mitochondrial;optic atrophy 1 isoform 6;optic atrophy 1 isoform 4;optic atrophy 1 isoform 5;Isoform 1 of Dynamin-like 120 kDa protein, mitochondrial;optic atrophy 1 isoform 3;optic atroph	O60313-2;O60313;O60313-1;Q6PEK6	11	19	19	19	22.6	4.0696e-69	14	15	14	14	15	15	0.95077	33	1.0622	16	0.83602	17	15.6	18.8	83926000	49682000	34245000
IPI00004655	IPI00004655	FSHD region gene 1 protein;Protein FRG1	FRG1	Protein FRG1	Q14331	1	6	6	5	27.1	4.8243e-62	6	4	6	5	4	4	1.0988	12	1.5675	7	0.75167	5	27.1	23.3	22400000	10490000	11910000
IPI00002214;IPI00789457;IPI00873236;IPI00374362;IPI00926943	IPI00002214;IPI00789457	Importin subunit alpha-2;Karyopherin subunit alpha-2;RAG cohort protein 1;SRP1-alpha;cDNA FLJ78270, highly similar to Homo sapiens karyopherin alpha 2 (RAG cohort 1, importin alpha 1)(KPNA2), mRNA;Karyopherin alpha 2 (RAG cohort 1, importin alpha 1)	KPNA2;RCH1;SRP1	Importin subunit alpha-2;Karyopherin alpha 2	P52292;A8K7D9;B9EJD6;Q53YE3;Q6NVW7;Q7Z726	5	22	22	22	62.4	0	16	22	16	16	22	22	1.3057	55	1.1554	23	1.32	32	41.6	62.4	458340000	213540000	244800000
IPI00292221;IPI00640449	IPI00292221	Brix domain-containing protein 5;Ribosome biogenesis protein RPF1;Ribosome production factor 1	BXDC5;RPF1	Ribosome production factor 1	Q9H9Y2	2	8	8	8	28.1	3.5583e-23	7	7	7	7	7	7	0.95115	16	1.0814	8	0.72967	8	23.2	24.1	102180000	50000000	52179000
IPI00006725;IPI00903057	IPI00006725;IPI00903057	100 kDa U5 snRNP-specific protein;DEAD box protein 23;Probable ATP-dependent RNA helicase DDX23;PRP28 homolog;U5-100kD;cDNA FLJ77678, highly similar to Homo sapiens DEAD (Asp-Glu-Ala-Asp) box polypeptide 23, mRNA;cDNA FLJ54028, highly similar to Probable ATP-dependent RNA helicase DDX23 (EC 3.6.1.-);cDNA FLJ46571 fis, clone THYMU3041428, highly similar to Probable ATP-dependent RNA helicase DDX23…	DDX23	Probable ATP-dependent RNA helicase DDX23;cDNA FLJ46571 fis, clone THYMU3041428, highly similar to Probable ATP-dependent RNA helicase DDX23	Q9BUQ8;A8KA56;B4DH15;B3KY11	2	8	8	8	10.2	7.2582e-25	6	8	6	6	8	8	0.83197	15	1.1971	6	0.7886	9	7.4	10.2	91721000	15353000	76368000
IPI00034069	IPI00034069	Dimethyladenosine transferase 2, mitochondrial;Hepatitis C virus NS5A-transactivated protein 5;Mitochondrial 12S rRNA dimethylase 2;Mitochondrial transcription factor B2;S-adenosylmethionine-6-N, N-adenosyl(rRNA) dimethyltransferase 2;cDNA FLJ57434, highly similar to Homo sapiens transcription factor B2, mRNA	NS5ATP5;TFB2M	Dimethyladenosine transferase 2, mitochondrial	Q9H5Q4;B4DTJ4	1	7	7	7	23.5	1.5033e-50	6	6	6	6	6	6	1.0931	12	1.1514	6	1.0641	6	16.4	21.5	18043000	9175600	8867600
IPI00018196;IPI00939419;IPI00797721;IPI00556116	IPI00018196;IPI00939419;IPI00797721	Notchless protein homolog 1;Notchless gene homolog variant;cDNA FLJ58655, highly similar to Notchless homolog 1;cDNA FLJ57449, highly similar to Notchless homolog 1	HUSSY-07;NLE1	Notchless protein homolog 1;cDNA FLJ58655, highly similar to Notchless homolog 1;Putative uncharacterized protein NLE1	Q9NVX2;Q59GJ8;B4E074;B4E303;C9JJC4	4	15	15	15	46.8	8.3655e-126	11	14	11	11	14	14	0.69361	29	1.2163	13	0.56806	16	32	45.2	165830000	91939000	73888000
IPI00479786;IPI00855957;IPI00909344	IPI00479786;IPI00855957;IPI00909344	Far upstream element-binding protein 2;KH type-splicing regulatory protein;p75;cDNA FLJ51330, highly similar to Far upstream element-binding protein 2	FUBP2;KHSRP	KH-type splicing regulatory protein;Isoform 2 of Far upstream element-binding protein 2;cDNA FLJ51330, highly similar to Far upstream element-binding protein 2	Q92945-1;Q92945;Q92945-2;B4DV73	3	33	33	30	58.2	0	31	32	31	28	32	29	0.87956	115	1.4056	56	0.65861	59	55.4	57	2747600000	1302800000	1444700000
IPI00306642;IPI00929259;IPI00953458;IPI00747916	IPI00306642;IPI00929259	DDB1- and CUL4-associated factor 13;WD repeat and SOF domain-containing protein 1;Putative uncharacterized protein DCAF13;cDNA FLJ10831 fis, clone NT2RP4001148, highly similar to Homo sapiens WD repeats and SOF1 domain containing (WDSOF1), mRNA	DCAF13;HSPC064;WDSOF1	WD repeats and SOF1 domain containing;cDNA FLJ10831 fis, clone NT2RP4001148, highly similar to Homo sapiens WD repeats and SOF1 domain containing (WDSOF1), mRNA	Q9NV06-1;Q9NV06;A6NNZ9;B3KME9	4	10	10	10	19.3	3.8045e-46	5	8	5	5	8	8	1.0191	14	1	5	1.0385	9	8	16.2	19024000	7095100	11929000
IPI00024387;IPI00024388	IPI00024387	Forkhead box protein A1;Hepatocyte nuclear factor 3-alpha;Transcription factor 3A;cDNA FLJ50362, highly similar to Hepatocyte nuclear factor 3-alpha;cDNA, FLJ79259, highly similar to Hepatocyte nuclear factor 3-alpha	FOXA1;HNF3A;TCF3A	Hepatocyte nuclear factor 3-alpha	P55317;B2R9H6;B4E257;B7ZAP5	2	3	3	3	12.1	2.9901e-09	2	2	2	2	2	2	1.1351	4	1.1952	2	1.0899	2	9.7	5.9	10732000	3708600	7023400
IPI00290435;IPI00216113;IPI00552801;IPI00942912;IPI00645758;IPI00296727;IPI00910223	IPI00290435;IPI00216113	Kinesin-like protein 6;Kinesin-like protein KIF2C;Mitotic centromere-associated kinesin;cDNA FLJ75664, highly similar to Homo sapiens kinesin family member 2C (KIF2C), mRNA;cDNA FLJ54088, highly similar to Kinesin-like protein KIF2C;cDNA FLJ53680, highly similar to Kinesin-like protein KIF2C;Putative uncharacterized protein	KIF2C;KNSL6	Isoform 1 of Kinesin-like protein KIF2C;Isoform 2 of Kinesin-like protein KIF2C	Q99661-1;Q99661;A8K3S3;Q99661-2;B7Z6Q6;B7Z7M6;Q8N5N1	7	23	23	22	39	1.208e-156	14	23	14	13	23	22	1.0076	42	1.3537	17	0.95198	25	22.1	39	656850000	174760000	482090000
IPI00784013	IPI00784013	Janus kinase 1;Tyrosine-protein kinase JAK1;JAK1 protein	JAK1;JAK1A;JAK1B	Tyrosine-protein kinase JAK1	P23458;Q0VGA4;Q4LDX3;Q6P669;Q8IV82	1	9	9	9	10.3	9.4175e-21	3	8	3	3	8	8	1.1604	10	1.1051	3	1.1828	7	3.3	9.4	7814800	3096500	4718200
IPI00101659;IPI00910694;IPI00164154;IPI00902543;IPI00807684;IPI00470560;IPI00807665;IPI00807644;IPI00167075;IPI00807345;IPI00167076;IPI00807411;IPI00807520;IPI00924565;IPI00807349;IPI00924845;IPI00927853;IPI00927768	IPI00101659;IPI00910694;IPI00164154;IPI00902543	NOL1/NOP2/Sun domain family member 5;NOL1-related protein;Putative methyltransferase NSUN5;Williams-Beuren syndrome chromosomal region 20A protein;cDNA, FLJ96406, highly similar to Homo sapiens NOL1/NOP2/Sun domain family, member 5 (NSUN5), transcript variant 1, mRNA;cDNA FLJ58598, highly similar to Homo sapiens NOL1/NOP2/Sun domain family, member 5 (NSUN5), transcript variant 1, mRNA;cDNA FLJ444…	NSUN5;WBSCR20;WBSCR20A;hCG_39703	Isoform 2 of Putative methyltransferase NSUN5;cDNA FLJ58598, highly similar to Homo sapiens NOL1/NOP2/Sun domain family, member 5 (NSUN5), transcript variant 1, mRNA;Isoform 1 of Putative methyltransferase NSUN5;Putative uncharacterized protein NSUN5	Q96P11-2;Q96P11;B2RD09;B4DP79;Q96P11-1;B3KX04;C9JJU9	18	23	23	23	59	1.4393e-204	19	22	19	19	22	22	0.81255	61	1.1565	28	0.66496	33	47.2	55.2	451410000	200580000	250830000
IPI00479191;IPI00013881;IPI00908896	IPI00479191;IPI00013881	Heterogeneous nuclear ribonucleoprotein H;Heterogeneous nuclear ribonucleoprotein H, N-terminally processed;Putative uncharacterized protein DKFZp686A15170	HNRNPH1;HNRPH;HNRPH1;DKFZp686A15170	51 kDa protein;Heterogeneous nuclear ribonucleoprotein H	P31943;Q68DG4	3	16	14	11	51.3	0	16	16	14	11	14	11	0.92849	76	1.248	35	0.79809	41	51.3	51.3	720730000	384030000	336700000
IPI00552920;IPI00743554	IPI00552920;IPI00743554	Exosome complex exonuclease RRP43;Exosome component 8;Opa-interacting protein 2;p9;Ribosomal RNA-processing protein 43;Putative uncharacterized protein DKFZp564C0482	EXOSC8;OIP2;RRP43;DKFZp564C0482	Exosome complex exonuclease RRP43;Putative uncharacterized protein DKFZp564C0482	Q96B26;Q5JXM0	2	5	5	5	31.5	2.6212e-56	4	4	4	4	4	4	1.2227	9	1.3687	4	1.1718	5	27.5	23.9	92509000	14154000	78355000
IPI00005724;IPI00927255;IPI00925884;IPI00924801;IPI00926882	IPI00005724;IPI00927255;IPI00925884;IPI00924801;IPI00926882	40 kDa erythrocyte membrane protein;LanC-like protein 1;cDNA, FLJ92709, highly similar to Homo sapiens LanC lantibiotic synthetase component C-like 1 (bacterial) (LANCL1), mRNA;LanC lantibiotic synthetase component C-like 1 (Bacterial), isoform CRA_a;Putative uncharacterized protein LANCL1;LANCL1 protein;cDNA FLJ51489, highly similar to LanC-like protein 1	GPR69A;LANCL1;hCG_16716	LanC-like protein 1;cDNA FLJ51489, highly similar to LanC-like protein 1;Putative uncharacterized protein LANCL1;Putative uncharacterized protein LANCL1;Putative uncharacterized protein LANCL1	O43813;B2R602;Q53TN2;Q6FHH6;B4DGM7;C9JW93;C9JJ44;C9K0D0	5	2	2	2	6	5.2983e-27	2	1	2	2	1	1	0.99169	3	1.0124	2		1	6	3	4100500	2265100	1835500
IPI00745793;IPI00294696;IPI00028266	IPI00745793;IPI00294696	G2/mitotic-specific cyclin-B1;cDNA FLJ75563, highly similar to Homo sapiens cyclin B1 (CCNB1), mRNA;Cyclin B1	CCNB;CCNB1	G2/mitotic-specific cyclin-B1;Cyclin B1	P14635;A8K066;Q9BPX9;Q9BWU7;Q9BWU8;Q9BWU9;Q9BWV0;Q5TZP9	3	8	8	8	24.5	1.2895e-51	6	8	6	6	8	8	1.0714	16	1.0987	7	1.0611	9	19.9	24.5	52605000	17264000	35341000
IPI00178431;IPI00872438;IPI00792775	IPI00178431;IPI00872438;IPI00792775	ATP-dependent DNA helicase Q1;DNA helicase, RecQ-like type 1;DNA-dependent ATPase Q1;RecQ protein-like 1	RECQ1;RECQL;RECQL1	ATP-dependent DNA helicase Q1;Putative uncharacterized protein RECQL (Fragment);24 kDa protein	P46063;A8MUG3	3	10	9	9	16.2	5.1773e-49	5	8	4	4	8	8	1.14	14	1.0931	5	1.1845	9	8.3	13.3	43657000	7523100	36133000
IPI00008524;IPI00410017;IPI00796945;IPI00909378;IPI00794246;IPI00790842;IPI00556259;IPI00306870;IPI00796139;IPI00061206;IPI00432527;IPI00641299;IPI00938302	IPI00008524;IPI00410017;IPI00796945;IPI00909378;IPI00794246	Polyadenylate-binding protein 1;cDNA FLJ57246, highly similar to Poly(A)-binding protein 1;cDNA FLJ37875 fis, clone BRSSN2018771, highly similar to Poly(A)-binding protein 1;cDNA FLJ59219, highly similar to Poly(A)-binding protein 1	PAB1;PABP1;PABPC1;PABPC2	Isoform 1 of Polyadenylate-binding protein 1;Isoform 2 of Polyadenylate-binding protein 1;cDNA FLJ37875 fis, clone BRSSN2018771, highly similar to Poly(A)-binding protein 1;cDNA FLJ59219, highly similar to Poly(A)-binding protein 1;36 kDa protein	P11940-1;P11940;B4DZW4;P11940-2;B3KT93;B4DQX0	13	18	18	4	33.6	3.168e-180	16	14	16	4	14	4	1.1117	54	1.2751	28	0.95119	26	29.6	23.7	279600000	140210000	139390000
[truncated: 898 more rows]

## Sheet: GFP-H2A.X
Protein IDs	Majority Protein IDs	Protein Names	Gene Names	Protein Descriptions	Uniprot	Proteins	Peptides	Razor + unique Peptides	Unique peptides	Sequence Coverage [%]	PEP	Peptides forward	Peptides reverse	Razor + unique Peptides forward	Unique peptides forward	Razor + unique Peptides reverse	Unique peptides reverse	Ratio H/L Normalized	Ratio H/L Count	Ratio H/L Normalized forward	Ratio H/L Count forward	Ratio H/L Normalized reverse	Ratio H/L Count reverse	Sequence Coverage forward [%]	Sequence Coverage reverse [%]	Intensity	Intensity forward	Intensity reverse	Contaminant
[truncated: 1,669 more rows]

[truncated: 4 more sheets: GFP-H2A.Bbd, GFP-H2A.Z.1, GFP-JAZF1 1. Rep., GFP-JAZF1 2. Rep.]
